# Supplementary material for: Fishing during extreme heatwaves alters ecological interactions and increases indirect fishing mortality in a ubiquitous nearshore system
Source: Commun Biol. 2025 May 12;8:735. doi: 10.1038/s42003-025-08158-w (PMC12069597; doi:10.1038/s42003-025-08158-w)
Supplement: Supplementary file 4 — Supplementary Data 1–10 [file 42003_2025_8158_MOESM4_ESM.xlsx]

## Sheet: Supplementary Data 1
month	julian.date	avg.temp	avg.humidex	time.since.deploy	tide.level	plot.glob	pred.treat	initial	burrowed	dead	prop.burrowed	prop.dead
Aug	232	27.4	35	24 h	IN	1	PI	5	5	0	1	0
Aug	232	27.4	35	24 h	IN	2	PE	5	5	0	1	0
Aug	232	27.4	35	24 h	IN	3	PI	5	4	1	0.8	0.2
Aug	232	27.4	35	24 h	IN	4	PE	5	5	0	1	0
Aug	232	27.4	35	24 h	IN	5	PI	5	5	0	1	0
Aug	232	27.4	35	24 h	IN	6	PE	5	4	0	0.8	0
Aug	232	27.4	35	24 h	IN	7	PE	5	4	0	0.8	0
Aug	232	27.4	35	24 h	IN	8	PI	5	4	1	0.8	0.2
Aug	232	27.4	35	24 h	IN	9	PE	5	4	0	0.8	0
Aug	232	27.4	35	24 h	IN	10	PI	5	4	1	0.8	0.2
Aug	232	27.4	35	24 h	S1	11	PE	5	5	0	1	0
Aug	232	27.4	35	24 h	S1	12	PI	5	5	0	1	0
Aug	232	27.4	35	24 h	S1	13	PE	5	5	0	1	0
Aug	232	27.4	35	24 h	S1	14	PI	5	5	0	1	0
Aug	232	27.4	35	24 h	S1	15	PE	5	4	0	0.8	0
Aug	232	27.4	35	24 h	S1	16	PE	5	5	0	1	0
Aug	232	27.4	35	24 h	S1	17	PE	5	5	0	1	0
Aug	232	27.4	35	24 h	S1	18	PI	5	5	0	1	0
Aug	232	27.4	35	24 h	S1	19	PI	5	3	2	0.6	0.4
Aug	232	27.4	35	24 h	S1	20	PI	5	4	0	0.8	0
Aug	232	27.4	35	24 h	S2	21	PE	5	4	0	0.8	0
Aug	232	27.4	35	24 h	S2	22	PE	5	5	0	1	0
Aug	232	27.4	35	24 h	S2	23	PI	5	5	0	1	0
Aug	232	27.4	35	24 h	S2	24	PE	5	5	0	1	0
Aug	232	27.4	35	24 h	S2	25	PI	5	5	0	1	0
Aug	232	27.4	35	24 h	S2	26	PE	5	4	0	0.8	0
Aug	232	27.4	35	24 h	S2	27	PE	5	5	0	1	0
Aug	232	27.4	35	24 h	S2	28	PI	5	3	0	0.6	0
Aug	232	27.4	35	24 h	S2	29	PI	5	4	0	0.8	0
Aug	232	27.4	35	24 h	S2	30	PI	5	5	0	1	0
Aug	232	27.4	35	48 h	IN	1	PI	5	5	0	1	0
Aug	232	27.4	35	48 h	IN	2	PE	5	5	0	1	0
Aug	232	27.4	35	48 h	IN	3	PI	5	3	1	0.6	0.2
Aug	232	27.4	35	48 h	IN	4	PE	5	5	0	1	0
Aug	232	27.4	35	48 h	IN	5	PI	5	5	0	1	0
Aug	232	27.4	35	48 h	IN	6	PE	5	4	0	0.8	0
Aug	232	27.4	35	48 h	IN	7	PE	5	4	0	0.8	0
Aug	232	27.4	35	48 h	IN	8	PI	5	4	1	0.8	0.2
Aug	232	27.4	35	48 h	IN	9	PE	5	4	1	0.8	0.2
Aug	232	27.4	35	48 h	IN	10	PI	5	3	2	0.6	0.4
Aug	232	27.4	35	48 h	S1	11	PE	5	5	0	1	0
Aug	232	27.4	35	48 h	S1	12	PI	5	1	3	0.2	0.6
Aug	232	27.4	35	48 h	S1	13	PE	5	5	0	1	0
Aug	232	27.4	35	48 h	S1	14	PI	5	3	1	0.6	0.2
Aug	232	27.4	35	48 h	S1	15	PE	5	4	0	0.8	0
Aug	232	27.4	35	48 h	S1	16	PE	5	2	1	0.4	0.2
Aug	232	27.4	35	48 h	S1	17	PE	5	5	0	1	0
Aug	232	27.4	35	48 h	S1	18	PI	5	5	0	1	0
Aug	232	27.4	35	48 h	S1	19	PI	5	3	2	0.6	0.4
Aug	232	27.4	35	48 h	S1	20	PI	5	4	0	0.8	0
Aug	232	27.4	35	48 h	S2	21	PE	5	5	0	1	0
Aug	232	27.4	35	48 h	S2	22	PE	5	5	0	1	0
Aug	232	27.4	35	48 h	S2	23	PI	5	3	2	0.6	0.4
Aug	232	27.4	35	48 h	S2	24	PE	5	5	0	1	0
Aug	232	27.4	35	48 h	S2	25	PI	5	3	2	0.6	0.4
Aug	232	27.4	35	48 h	S2	26	PE	5	4	0	0.8	0
Aug	232	27.4	35	48 h	S2	27	PE	5	5	0	1	0
Aug	232	27.4	35	48 h	S2	28	PI	5	1	3	0.2	0.6
Aug	232	27.4	35	48 h	S2	29	PI	5	3	2	0.6	0.4
Aug	232	27.4	35	48 h	S2	30	PI	5	5	0	1	0
July	185	28.8	30.3	24 h	IN	31	PE	5	4	0	0.8	0
July	185	28.8	30.3	24 h	IN	32	PI	5	4	0	0.8	0
July	185	28.8	30.3	24 h	IN	33	PE	5	5	0	1	0
July	185	28.8	30.3	24 h	IN	34	PE	5	5	0	1	0
July	185	28.8	30.3	24 h	IN	35	PI	5	2	2	0.4	0.4
July	185	28.8	30.3	24 h	IN	36	PE	5	4	0	0.8	0
July	185	28.8	30.3	24 h	IN	37	PI	5	4	0	0.8	0
July	185	28.8	30.3	24 h	IN	38	PE	5	5	0	1	0
July	185	28.8	30.3	24 h	IN	39	PI	5	2	2	0.4	0.4
July	185	28.8	30.3	24 h	IN	40	PI	5	3	0	0.6	0
July	185	28.8	30.3	24 h	S1	41	PI	5	5	0	1	0
July	185	28.8	30.3	24 h	S1	42	PE	5	5	0	1	0
July	185	28.8	30.3	24 h	S1	43	PE	5	5	0	1	0
July	185	28.8	30.3	24 h	S1	44	PI	5	5	0	1	0
July	185	28.8	30.3	24 h	S1	45	PI	5	5	0	1	0
July	185	28.8	30.3	24 h	S1	46	PE	5	5	0	1	0
July	185	28.8	30.3	24 h	S1	47	PI	5	4	0	0.8	0
July	185	28.8	30.3	24 h	S1	48	PE	5	5	0	1	0
July	185	28.8	30.3	24 h	S1	49	PE	5	4	1	0.8	0.2
July	185	28.8	30.3	24 h	S1	50	PI	5	5	0	1	0
July	185	28.8	30.3	24 h	S2	51	PE	5	3	0	0.6	0
July	185	28.8	30.3	24 h	S2	52	PE	5	4	0	0.8	0
July	185	28.8	30.3	24 h	S2	53	PE	5	5	0	1	0
July	185	28.8	30.3	24 h	S2	54	PE	5	5	0	1	0
July	185	28.8	30.3	24 h	S2	55	PI	5	5	0	1	0
July	185	28.8	30.3	24 h	S2	56	PI	5	5	0	1	0
July	185	28.8	30.3	24 h	S2	57	PI	5	5	0	1	0
July	185	28.8	30.3	24 h	S2	58	PI	5	4	1	0.8	0.2
July	185	28.8	30.3	24 h	S2	59	PE	5	5	0	1	0
July	185	28.8	30.3	24 h	S2	60	PI	5	5	0	1	0
July	185	28.8	30.3	48 h	IN	31	PE	5	4	1	0.8	0.2
July	185	28.8	30.3	48 h	IN	32	PI	5	3	0	0.6	0
July	185	28.8	30.3	48 h	IN	33	PE	5	5	0	1	0
July	185	28.8	30.3	48 h	IN	34	PE	5	5	0	1	0
July	185	28.8	30.3	48 h	IN	35	PI	5	3	2	0.6	0.4
July	185	28.8	30.3	48 h	IN	36	PE	5	5	0	1	0
July	185	28.8	30.3	48 h	IN	37	PI	5	5	0	1	0
July	185	28.8	30.3	48 h	IN	38	PE	5	5	0	1	0
July	185	28.8	30.3	48 h	IN	39	PI	5	2	3	0.4	0.6
July	185	28.8	30.3	48 h	IN	40	PI	5	4	0	0.8	0
July	185	28.8	30.3	48 h	S1	41	PI	5	5	0	1	0
July	185	28.8	30.3	48 h	S1	42	PE	5	5	0	1	0
July	185	28.8	30.3	48 h	S1	43	PE	5	5	0	1	0
July	185	28.8	30.3	48 h	S1	44	PI	5	5	0	1	0
July	185	28.8	30.3	48 h	S1	45	PI	5	5	0	1	0
July	185	28.8	30.3	48 h	S1	46	PE	5	5	0	1	0
July	185	28.8	30.3	48 h	S1	47	PI	5	3	2	0.6	0.4
July	185	28.8	30.3	48 h	S1	48	PE	5	5	0	1	0
July	185	28.8	30.3	48 h	S1	49	PE	5	4	1	0.8	0.2
July	185	28.8	30.3	48 h	S1	50	PI	5	5	0	1	0
July	185	28.8	30.3	48 h	S2	51	PE	5	4	0	0.8	0
July	185	28.8	30.3	48 h	S2	52	PE	5	4	0	0.8	0
July	185	28.8	30.3	48 h	S2	53	PE	5	5	0	1	0
July	185	28.8	30.3	48 h	S2	54	PE	5	5	0	1	0
July	185	28.8	30.3	48 h	S2	55	PI	5	5	0	1	0
July	185	28.8	30.3	48 h	S2	56	PI	5	5	0	1	0
July	185	28.8	30.3	48 h	S2	57	PI	5	5	0	1	0
July	185	28.8	30.3	48 h	S2	58	PI	5	4	1	0.8	0.2
July	185	28.8	30.3	48 h	S2	59	PE	5	5	0	1	0
July	185	28.8	30.3	48 h	S2	60	PI	5	5	0	1	0
June	172	32.6	39.8	24 h	IN	61	PE	5	1	0	0.2	0
June	172	32.6	39.8	24 h	IN	62	PI	5	0	4	0	0.8
June	172	32.6	39.8	24 h	IN	63	PE	5	0	0	0	0
June	172	32.6	39.8	24 h	IN	64	PI	5	0	4	0	0.8
June	172	32.6	39.8	24 h	IN	65	PE	5	0	2	0	0.4
June	172	32.6	39.8	24 h	IN	66	PE	5	0	0	0	0
June	172	32.6	39.8	24 h	IN	67	PI	5	0	5	0	1
June	172	32.6	39.8	24 h	IN	68	PE	5	0	1	0	0.2
June	172	32.6	39.8	24 h	IN	69	PI	5	0	5	0	1
June	172	32.6	39.8	24 h	IN	70	PI	5	0	4	0	0.8
June	172	32.6	39.8	24 h	S1	71	PE	5	1	1	0.2	0.2
June	172	32.6	39.8	24 h	S1	72	PI	5	0	5	0	1
June	172	32.6	39.8	24 h	S1	73	PI	5	0	3	0	0.6
June	172	32.6	39.8	24 h	S1	74	PE	5	0	4	0	0.8
June	172	32.6	39.8	24 h	S1	75	PI	5	1	2	0.2	0.4
June	172	32.6	39.8	24 h	S1	76	PI	5	0	3	0	0.6
June	172	32.6	39.8	24 h	S1	77	PE	5	0	0	0	0
June	172	32.6	39.8	24 h	S1	78	PE	5	2	1	0.4	0.2
June	172	32.6	39.8	24 h	S1	79	PE	5	0	4	0	0.8
June	172	32.6	39.8	24 h	S1	80	PI	5	0	5	0	1
June	172	32.6	39.8	24 h	S2	81	PI	5	0	1	0	0.2
June	172	32.6	39.8	24 h	S2	82	PI	5	0	5	0	1
June	172	32.6	39.8	24 h	S2	83	PE	5	0	0	0	0
June	172	32.6	39.8	24 h	S2	84	PE	5	5	0	1	0
June	172	32.6	39.8	24 h	S2	85	PE	5	1	1	0.2	0.2
June	172	32.6	39.8	24 h	S2	86	PI	5	0	4	0	0.8
June	172	32.6	39.8	24 h	S2	87	PE	5	1	3	0.2	0.6
June	172	32.6	39.8	24 h	S2	88	PI	5	0	3	0	0.6
June	172	32.6	39.8	24 h	S2	89	PI	5	0	4	0	0.8
June	172	32.6	39.8	24 h	S2	90	PE	5	1	1	0.2	0.2
June	172	32.6	39.8	48 h	IN	61	PE	5	1	4	0.2	0.8
June	172	32.6	39.8	48 h	IN	62	PI	5	0	5	0	1
June	172	32.6	39.8	48 h	IN	63	PE	5	0	5	0	1
June	172	32.6	39.8	48 h	IN	64	PI	5	0	5	0	1
June	172	32.6	39.8	48 h	IN	65	PE	5	0	4	0	0.8
June	172	32.6	39.8	48 h	IN	66	PE	5	0	5	0	1
June	172	32.6	39.8	48 h	IN	67	PI	5	0	5	0	1
June	172	32.6	39.8	48 h	IN	68	PE	5	0	5	0	1
June	172	32.6	39.8	48 h	IN	69	PI	5	0	5	0	1
June	172	32.6	39.8	48 h	IN	70	PI	5	0	5	0	1
June	172	32.6	39.8	48 h	S1	71	PE	5	1	4	0.2	0.8
June	172	32.6	39.8	48 h	S1	72	PI	5	0	5	0	1
June	172	32.6	39.8	48 h	S1	73	PI	5	0	5	0	1
June	172	32.6	39.8	48 h	S1	74	PE	5	0	5	0	1
June	172	32.6	39.8	48 h	S1	75	PI	5	0	5	0	1
June	172	32.6	39.8	48 h	S1	76	PI	5	0	5	0	1
June	172	32.6	39.8	48 h	S1	77	PE	5	1	3	0.2	0.6
June	172	32.6	39.8	48 h	S1	78	PE	5	1	3	0.2	0.6
June	172	32.6	39.8	48 h	S1	79	PE	5	0	5	0	1
June	172	32.6	39.8	48 h	S1	80	PI	5	0	5	0	1
June	172	32.6	39.8	48 h	S2	81	PI	5	0	5	0	1
June	172	32.6	39.8	48 h	S2	82	PI	5	0	5	0	1
June	172	32.6	39.8	48 h	S2	83	PE	5	0	4	0	0.8
June	172	32.6	39.8	48 h	S2	84	PE	5	2	2	0.4	0.4
June	172	32.6	39.8	48 h	S2	85	PE	5	2	3	0.4	0.6
June	172	32.6	39.8	48 h	S2	86	PI	5	0	4	0	0.8
June	172	32.6	39.8	48 h	S2	87	PE	5	0	4	0	0.8
June	172	32.6	39.8	48 h	S2	88	PI	5	0	5	0	1
June	172	32.6	39.8	48 h	S2	89	PI	5	0	5	0	1
June	172	32.6	39.8	48 h	S2	90	PE	5	0	5	0	1
May	143	25	28.5	24 h	IN	91	PE	5	5	0	1	0
May	143	25	28.5	24 h	IN	92	PI	5	3	0	0.6	0
May	143	25	28.5	24 h	IN	93	PI	5	5	0	1	0
May	143	25	28.5	24 h	IN	94	PE	5	3	0	0.6	0
May	143	25	28.5	24 h	IN	95	PE	5	3	0	0.6	0
May	143	25	28.5	24 h	IN	96	PE	5	3	1	0.6	0.2
May	143	25	28.5	24 h	IN	97	PI	5	2	0	0.4	0
May	143	25	28.5	24 h	IN	98	PE	5	2	0	0.4	0
May	143	25	28.5	24 h	IN	99	PI	5	4	0	0.8	0
May	143	25	28.5	24 h	IN	100	PI	5	4	0	0.8	0
May	143	25	28.5	24 h	S1	101	PE	5	4	0	0.8	0
May	143	25	28.5	24 h	S1	102	PE	5	3	0	0.6	0
May	143	25	28.5	24 h	S1	103	PI	5	3	0	0.6	0
May	143	25	28.5	24 h	S1	104	PI	5	5	0	1	0
May	143	25	28.5	24 h	S1	105	PI	5	5	0	1	0
May	143	25	28.5	24 h	S1	106	PE	5	5	0	1	0
May	143	25	28.5	24 h	S1	107	PI	5	3	0	0.6	0
May	143	25	28.5	24 h	S1	108	PI	5	5	0	1	0
May	143	25	28.5	24 h	S1	109	PE	5	5	0	1	0
May	143	25	28.5	24 h	S1	110	PE	5	4	0	0.8	0
May	143	25	28.5	24 h	S2	111	PI	5	5	0	1	0
May	143	25	28.5	24 h	S2	112	PI	5	4	0	0.8	0
May	143	25	28.5	24 h	S2	113	PI	5	4	0	0.8	0
May	143	25	28.5	24 h	S2	114	PE	5	4	0	0.8	0
May	143	25	28.5	24 h	S2	115	PI	5	5	0	1	0
May	143	25	28.5	24 h	S2	116	PE	5	5	0	1	0
May	143	25	28.5	24 h	S2	117	PI	5	4	0	0.8	0
May	143	25	28.5	24 h	S2	118	PE	5	5	0	1	0
May	143	25	28.5	24 h	S2	119	PE	5	4	0	0.8	0
May	143	25	28.5	24 h	S2	120	PE	5	4	0	0.8	0
May	143	25	28.5	48 h	IN	91	PE	5	5	0	1	0
May	143	25	28.5	48 h	IN	92	PI	5	3	0	0.6	0
May	143	25	28.5	48 h	IN	93	PI	5	5	0	1	0
May	143	25	28.5	48 h	IN	94	PE	5	4	0	0.8	0
May	143	25	28.5	48 h	IN	95	PE	5	4	0	0.8	0
May	143	25	28.5	48 h	IN	96	PE	5	3	1	0.6	0.2
May	143	25	28.5	48 h	IN	97	PI	5	3	0	0.6	0
May	143	25	28.5	48 h	IN	98	PE	5	3	0	0.6	0
May	143	25	28.5	48 h	IN	99	PI	5	4	0	0.8	0
May	143	25	28.5	48 h	IN	100	PI	5	4	0	0.8	0
May	143	25	28.5	48 h	S1	101	PE	5	5	0	1	0
May	143	25	28.5	48 h	S1	102	PE	5	4	0	0.8	0
May	143	25	28.5	48 h	S1	103	PI	5	5	0	1	0
May	143	25	28.5	48 h	S1	104	PI	5	5	0	1	0
May	143	25	28.5	48 h	S1	105	PI	5	5	0	1	0
May	143	25	28.5	48 h	S1	106	PE	5	5	0	1	0
May	143	25	28.5	48 h	S1	107	PI	5	4	0	0.8	0
May	143	25	28.5	48 h	S1	108	PI	5	5	0	1	0
May	143	25	28.5	48 h	S1	109	PE	5	5	0	1	0
May	143	25	28.5	48 h	S1	110	PE	5	5	0	1	0
May	143	25	28.5	48 h	S2	111	PI	5	5	0	1	0
May	143	25	28.5	48 h	S2	112	PI	5	4	0	0.8	0
May	143	25	28.5	48 h	S2	113	PI	5	4	0	0.8	0
May	143	25	28.5	48 h	S2	114	PE	5	4	0	0.8	0
May	143	25	28.5	48 h	S2	115	PI	5	5	0	1	0
May	143	25	28.5	48 h	S2	116	PE	5	5	0	1	0
May	143	25	28.5	48 h	S2	117	PI	5	5	0	1	0
May	143	25	28.5	48 h	S2	118	PE	5	5	0	1	0
May	143	25	28.5	48 h	S2	119	PE	5	4	0	0.8	0
May	143	25	28.5	48 h	S2	120	PE	5	4	0	0.8	0
Sept	260	28.6	33.8	24 h	IN	121	PI	5	4	0	0.8	0
Sept	260	28.6	33.8	24 h	IN	122	PE	5	5	0	1	0
Sept	260	28.6	33.8	24 h	IN	123	PI	5	1	3	0.2	0.6
Sept	260	28.6	33.8	24 h	IN	124	PE	5	5	0	1	0
Sept	260	28.6	33.8	24 h	IN	125	PI	5	4	0	0.8	0
Sept	260	28.6	33.8	24 h	IN	126	PI	5	5	0	1	0
Sept	260	28.6	33.8	24 h	IN	127	PE	5	5	0	1	0
Sept	260	28.6	33.8	24 h	IN	128	PE	5	5	0	1	0
Sept	260	28.6	33.8	24 h	IN	129	PE	5	4	0	0.8	0
Sept	260	28.6	33.8	24 h	IN	130	PI	5	4	1	0.8	0.2
Sept	260	28.6	33.8	24 h	S1	131	PE	5	5	0	1	0
Sept	260	28.6	33.8	24 h	S1	132	PI	5	2	0	0.4	0
Sept	260	28.6	33.8	24 h	S1	133	PE	5	5	0	1	0
Sept	260	28.6	33.8	24 h	S1	134	PI	5	5	0	1	0
Sept	260	28.6	33.8	24 h	S1	135	PI	5	5	0	1	0
Sept	260	28.6	33.8	24 h	S1	136	PE	5	5	0	1	0
Sept	260	28.6	33.8	24 h	S1	137	PE	5	5	0	1	0
Sept	260	28.6	33.8	24 h	S1	138	PE	5	4	0	0.8	0
Sept	260	28.6	33.8	24 h	S1	139	PI	5	5	0	1	0
Sept	260	28.6	33.8	24 h	S1	140	PI	5	3	2	0.6	0.4
Sept	260	28.6	33.8	24 h	S2	141	PE	5	5	0	1	0
Sept	260	28.6	33.8	24 h	S2	142	PE	5	5	0	1	0
Sept	260	28.6	33.8	24 h	S2	143	PI	5	5	0	1	0
Sept	260	28.6	33.8	24 h	S2	144	PE	5	4	0	0.8	0
Sept	260	28.6	33.8	24 h	S2	145	PI	5	5	0	1	0
Sept	260	28.6	33.8	24 h	S2	146	PE	5	5	0	1	0
Sept	260	28.6	33.8	24 h	S2	147	PI	5	5	0	1	0
Sept	260	28.6	33.8	24 h	S2	148	PE	5	5	0	1	0
Sept	260	28.6	33.8	24 h	S2	149	PI	5	5	0	1	0
Sept	260	28.6	33.8	24 h	S2	150	PI	5	4	1	0.8	0.2
Sept	260	28.6	33.8	48 h	IN	121	PI	5	5	0	1	0
Sept	260	28.6	33.8	48 h	IN	122	PE	5	5	0	1	0
Sept	260	28.6	33.8	48 h	IN	123	PI	5	1	3	0.2	0.6
Sept	260	28.6	33.8	48 h	IN	124	PE	5	5	0	1	0
Sept	260	28.6	33.8	48 h	IN	125	PI	5	2	2	0.4	0.4
Sept	260	28.6	33.8	48 h	IN	126	PI	5	5	0	1	0
Sept	260	28.6	33.8	48 h	IN	127	PE	5	5	0	1	0
Sept	260	28.6	33.8	48 h	IN	128	PE	5	5	0	1	0
Sept	260	28.6	33.8	48 h	IN	129	PE	5	3	1	0.6	0.2
Sept	260	28.6	33.8	48 h	IN	130	PI	5	3	2	0.6	0.4
Sept	260	28.6	33.8	48 h	S1	131	PE	5	5	0	1	0
Sept	260	28.6	33.8	48 h	S1	132	PI	5	2	0	0.4	0
Sept	260	28.6	33.8	48 h	S1	133	PE	5	5	0	1	0
Sept	260	28.6	33.8	48 h	S1	134	PI	5	5	0	1	0
Sept	260	28.6	33.8	48 h	S1	135	PI	5	5	0	1	0
Sept	260	28.6	33.8	48 h	S1	136	PE	5	5	0	1	0
Sept	260	28.6	33.8	48 h	S1	137	PE	5	5	0	1	0
Sept	260	28.6	33.8	48 h	S1	138	PE	5	4	1	0.8	0.2
Sept	260	28.6	33.8	48 h	S1	139	PI	5	5	0	1	0
Sept	260	28.6	33.8	48 h	S1	140	PI	5	3	2	0.6	0.4
Sept	260	28.6	33.8	48 h	S2	141	PE	5	5	0	1	0
Sept	260	28.6	33.8	48 h	S2	142	PE	5	3	2	0.6	0.4
Sept	260	28.6	33.8	48 h	S2	143	PI	5	5	0	1	0
Sept	260	28.6	33.8	48 h	S2	144	PE	5	4	0	0.8	0
Sept	260	28.6	33.8	48 h	S2	145	PI	5	4	1	0.8	0.2
Sept	260	28.6	33.8	48 h	S2	146	PE	5	5	0	1	0
Sept	260	28.6	33.8	48 h	S2	147	PI	5	4	0	0.8	0
Sept	260	28.6	33.8	48 h	S2	148	PE	5	5	0	1	0
Sept	260	28.6	33.8	48 h	S2	149	PI	5	5	0	1	0
Sept	260	28.6	33.8	48 h	S2	150	PI	5	4	1	0.8	0.2

## Sheet: Supplementary Data 2
date	julian.date	max.temp	mean.temp
2024-05-01	122	11.1	5
2024-05-02	123	6.4	3.7
2024-05-03	124	6.3	4.6
2024-05-04	125	5.3	3.7
2024-05-05	126	13.9	8
2024-05-06	127	18.3	12.3
2024-05-07	128	17.1	10.7
2024-05-08	129	9.9	5.7
2024-05-09	130	8	3.5
2024-05-10	131	10.2	4.2
2024-05-11	132	12.4	6
2024-05-12	133	13.8	6.1
2024-05-13	134	19.1	8.4
2024-05-14	135	21.3	12.7
2024-05-15	136	19.4	11.6
2024-05-16	137	13.8	8.9
2024-05-17	138	17.4	10.2
2024-05-18	139	16.1	10
2024-05-19	140	15.1	11.8
2024-05-20	141	24.5	17
2024-05-21	142	29.8	21.3
2024-05-22	143	27.2	18.9
2024-05-23	144	20.3	14.6
2024-05-24	145	26.5	17.1
2024-05-25	146	17.4	11.7
2024-05-26	147	14	8.7
2024-05-27	148	17.3	9.9
2024-05-28	149	19.7	15.3
2024-05-29	150	20.4	13.1
2024-05-30	151	20.7	12.4
2024-05-31	152	14.9	8.4
2024-06-01	153	13.6	7.2
2024-06-02	154	20.4	14.4
2024-06-03	155	15.2	12.5
2024-06-04	156	18.7	12.1
2024-06-05	157	21.6	13
2024-06-06	158	18.6	12.9
2024-06-07	159	19	12.9
2024-06-08	160	16.6	13.4
2024-06-09	161	20.9	16.4
2024-06-10	162	19.1	15.4
2024-06-11	163	19.9	14.2
2024-06-12	164	21.2	14.3
2024-06-13	165	26.9	19
2024-06-14	166	28	21
2024-06-15	167	18.1	13.2
2024-06-16	168	23.9	15.5
2024-06-17	169	26.8	18
2024-06-18	170	31.5	22.4
2024-06-19	171	36.8	28.6
2024-06-20	172	33.6	26.9
2024-06-21	173	24.4	18.5
2024-06-22	174	28.6	19.7
2024-06-23	175	20.3	17.9
2024-06-24	176	18.3	16
2024-06-25	177	20.7	15.8
2024-06-26	178	29.1	20
2024-06-27	179	22.3	17.9
2024-06-28	180	21.7	15.9
2024-06-29	181	24.1	17.2
2024-06-30	182	26.4	20.3
2024-07-01	183	23.7	16.8
2024-07-02	184	27.7	18.3
2024-07-03	185	30	19.8
2024-07-04	186	22.6	19.3
2024-07-05	187	28.5	21.8
2024-07-06	188	21.9	19.8
2024-07-07	189	27	21.3
2024-07-08	190	31.1	23.3
2024-07-09	191	30.6	24.6
2024-07-10	192	30.4	24.3
2024-07-11	193	20.1	19
2024-07-12	194	24.3	21.2
2024-07-13	195	30.7	25.5
2024-07-14	196	32.1	26.1
2024-07-15	197	31.1	25.6
2024-07-16	198	27.8	23.4
2024-07-17	199	31.5	26.1
2024-07-18	200	27.3	22.1
2024-07-19	201	28.1	21.4
2024-07-20	202	27.9	21.1
2024-07-21	203	24.5	18.7
2024-07-22	204	24.7	18.3
2024-07-23	205	22.9	17.1
2024-07-24	206	25.2	18.9
2024-07-25	207	25.8	21.6
2024-07-26	208	24.1	17.7
2024-07-27	209	27	18
2024-07-28	210	31.3	24
2024-07-29	211	30.8	23.5
2024-07-30	212	27.4	21.7
2024-07-31	213	30.2	25.2
2024-08-01	214	28.2	23.7
2024-08-02	215	32.1	24.9
2024-08-03	216	30.9	25.9
2024-08-04	217	30.3	24.4
2024-08-05	218	28	21.2
2024-08-06	219	23.6	17.8
2024-08-07	220	25.4	16.9
2024-08-08	221	26	17.1
2024-08-09	222	22.2	17.2
2024-08-10	223	30.8	24.8
2024-08-11	224	29.2	22.4
2024-08-12	225	27.2	20.1
2024-08-13	226	25.7	19
2024-08-14	227
2024-08-15	228	26.7	16.9
2024-08-16	229	28.4	19.6
2024-08-17	230	27.5	21.2
2024-08-18	231	25.2	19.7
2024-08-19	232	28.8	23.2
2024-08-20	233	26.6	20.5
2024-08-21	234	16.6	15.5
2024-08-22	235	24.2	17.7
2024-08-23	236	22.2	16.6
2024-08-24	237	28.6	21
2024-08-25	238	30.6	23.2
2024-08-26	239	28	20.9
2024-08-27	240	29.6	21.5
2024-08-28	241	19.8	15.2
2024-08-29	242	21.6	14
2024-08-30	243	25.8	15.5
2024-08-31	244	24.9	17.7
2024-09-01	245	22	18.7
2024-09-02	246	22	16.7
2024-09-03	247	19.8	14
2024-09-04	248	24.7	16.6
2024-09-05	249	28.8	21.1
2024-09-06	250	24.6	18.2
2024-09-07	251	17.8	14.5
2024-09-08	252	22.8	14.9
2024-09-09	253	18.3	12.4
2024-09-10	254
2024-09-11	255	20.3	14.6
2024-09-12	256	23.4	14.8
2024-09-13	257	26.8	19.9
2024-09-14	258	18.5	11.9
2024-09-15	259	25.1	14.8
2024-09-16	260	29.3	21.5
2024-09-17	261	30.6	23.5
2024-09-18	262	30.2	22.6
2024-09-19	263	18.8	14.9

## Sheet: Supplementary Data 3
date	month	hour	temp	humidex
2024-05-22	May	13	21.7	26
2024-05-22	May	14	25.2	29
2024-05-22	May	15	26.1	29
2024-05-22	May	16	27.1	30
2024-06-20	June	13	32.1	41
2024-06-20	June	14	32.2	39
2024-06-20	June	15	33.2	40
2024-06-20	June	16	32.8	39
2024-07-03	July	12	28.4	30
2024-07-03	July	13	29	30
2024-07-03	July	14	29.4	31
2024-07-03	July	15	28.5	30
2024-08-19	Aug	14	27.6	35
2024-08-19	Aug	15	27.8	35
2024-08-19	Aug	16	27.4	35
2024-08-19	Aug	17	26.7	35
2024-09-16	Sept	13	27.9	33
2024-09-16	Sept	14	28.7	34
2024-09-16	Sept	15	29	34
2024-09-16	Sept	16	28.9	34

## Sheet: Supplementary Data 4
month	avg.air.temp	crab.count	mudsnail.buckets.count	tot.pred.activity	rel.pred.activity
May	24.3	9	0	9	0.214286
June	32.6	16	26	42	1
July	28.8	5	4	9	0.214286
Aug	27.4	3	7	10	0.238095
Sept	28.6	1	7	8	0.190476

## Sheet: Supplementary Data 5
month	exp.temp	metric	proportion
Aug	27.4	burrowed.48h	1
Aug	27.4	burrowed.48h	1
Aug	27.4	burrowed.48h	0.6
Aug	27.4	burrowed.48h	1
Aug	27.4	burrowed.48h	1
Aug	27.4	burrowed.48h	0.8
Aug	27.4	burrowed.48h	0.8
Aug	27.4	burrowed.48h	0.8
Aug	27.4	burrowed.48h	0.8
Aug	27.4	burrowed.48h	0.6
Aug	27.4	burrowed.48h	1
Aug	27.4	burrowed.48h	0.2
Aug	27.4	burrowed.48h	1
Aug	27.4	burrowed.48h	0.6
Aug	27.4	burrowed.48h	0.8
Aug	27.4	burrowed.48h	0.4
Aug	27.4	burrowed.48h	1
Aug	27.4	burrowed.48h	1
Aug	27.4	burrowed.48h	0.6
Aug	27.4	burrowed.48h	0.8
Aug	27.4	burrowed.48h	1
Aug	27.4	burrowed.48h	1
Aug	27.4	burrowed.48h	0.6
Aug	27.4	burrowed.48h	1
Aug	27.4	burrowed.48h	0.6
Aug	27.4	burrowed.48h	0.8
Aug	27.4	burrowed.48h	1
Aug	27.4	burrowed.48h	0.2
Aug	27.4	burrowed.48h	0.6
Aug	27.4	burrowed.48h	1
July	28.8	burrowed.48h	0.8
July	28.8	burrowed.48h	0.6
July	28.8	burrowed.48h	1
July	28.8	burrowed.48h	1
July	28.8	burrowed.48h	0.6
July	28.8	burrowed.48h	1
July	28.8	burrowed.48h	1
July	28.8	burrowed.48h	1
July	28.8	burrowed.48h	0.4
July	28.8	burrowed.48h	0.8
July	28.8	burrowed.48h	1
July	28.8	burrowed.48h	1
July	28.8	burrowed.48h	1
July	28.8	burrowed.48h	1
July	28.8	burrowed.48h	1
July	28.8	burrowed.48h	1
July	28.8	burrowed.48h	0.6
July	28.8	burrowed.48h	1
July	28.8	burrowed.48h	0.8
July	28.8	burrowed.48h	1
July	28.8	burrowed.48h	0.8
July	28.8	burrowed.48h	0.8
July	28.8	burrowed.48h	1
July	28.8	burrowed.48h	1
July	28.8	burrowed.48h	1
July	28.8	burrowed.48h	1
July	28.8	burrowed.48h	1
July	28.8	burrowed.48h	0.8
July	28.8	burrowed.48h	1
July	28.8	burrowed.48h	1
June	32.6	burrowed.48h	0.2
June	32.6	burrowed.48h	0
June	32.6	burrowed.48h	0
June	32.6	burrowed.48h	0
June	32.6	burrowed.48h	0
June	32.6	burrowed.48h	0
June	32.6	burrowed.48h	0
June	32.6	burrowed.48h	0
June	32.6	burrowed.48h	0
June	32.6	burrowed.48h	0
June	32.6	burrowed.48h	0.2
June	32.6	burrowed.48h	0
June	32.6	burrowed.48h	0
June	32.6	burrowed.48h	0
June	32.6	burrowed.48h	0
June	32.6	burrowed.48h	0
June	32.6	burrowed.48h	0.2
June	32.6	burrowed.48h	0.2
June	32.6	burrowed.48h	0
June	32.6	burrowed.48h	0
June	32.6	burrowed.48h	0
June	32.6	burrowed.48h	0
June	32.6	burrowed.48h	0
June	32.6	burrowed.48h	0.4
June	32.6	burrowed.48h	0.4
June	32.6	burrowed.48h	0
June	32.6	burrowed.48h	0
June	32.6	burrowed.48h	0
June	32.6	burrowed.48h	0
June	32.6	burrowed.48h	0
May	24.3	burrowed.48h	1
May	24.3	burrowed.48h	0.6
May	24.3	burrowed.48h	1
May	24.3	burrowed.48h	0.8
May	24.3	burrowed.48h	0.8
May	24.3	burrowed.48h	0.6
May	24.3	burrowed.48h	0.6
May	24.3	burrowed.48h	0.6
May	24.3	burrowed.48h	0.8
May	24.3	burrowed.48h	0.8
May	24.3	burrowed.48h	1
May	24.3	burrowed.48h	0.8
May	24.3	burrowed.48h	1
May	24.3	burrowed.48h	1
May	24.3	burrowed.48h	1
May	24.3	burrowed.48h	1
May	24.3	burrowed.48h	0.8
May	24.3	burrowed.48h	1
May	24.3	burrowed.48h	1
May	24.3	burrowed.48h	1
May	24.3	burrowed.48h	1
May	24.3	burrowed.48h	0.8
May	24.3	burrowed.48h	0.8
May	24.3	burrowed.48h	0.8
May	24.3	burrowed.48h	1
May	24.3	burrowed.48h	1
May	24.3	burrowed.48h	1
May	24.3	burrowed.48h	1
May	24.3	burrowed.48h	0.8
May	24.3	burrowed.48h	0.8
Sept	28.6	burrowed.48h	1
Sept	28.6	burrowed.48h	1
Sept	28.6	burrowed.48h	0.2
Sept	28.6	burrowed.48h	1
Sept	28.6	burrowed.48h	0.4
Sept	28.6	burrowed.48h	1
Sept	28.6	burrowed.48h	1
Sept	28.6	burrowed.48h	1
Sept	28.6	burrowed.48h	0.6
Sept	28.6	burrowed.48h	0.6
Sept	28.6	burrowed.48h	1
Sept	28.6	burrowed.48h	0.4
Sept	28.6	burrowed.48h	1
Sept	28.6	burrowed.48h	1
Sept	28.6	burrowed.48h	1
Sept	28.6	burrowed.48h	1
Sept	28.6	burrowed.48h	1
Sept	28.6	burrowed.48h	0.8
Sept	28.6	burrowed.48h	1
Sept	28.6	burrowed.48h	0.6
Sept	28.6	burrowed.48h	1
Sept	28.6	burrowed.48h	0.6
Sept	28.6	burrowed.48h	1
Sept	28.6	burrowed.48h	0.8
Sept	28.6	burrowed.48h	0.8
Sept	28.6	burrowed.48h	1
Sept	28.6	burrowed.48h	0.8
Sept	28.6	burrowed.48h	1
Sept	28.6	burrowed.48h	1
Sept	28.6	burrowed.48h	0.8
Aug	27.4	dead.48h	0
Aug	27.4	dead.48h	0
Aug	27.4	dead.48h	0.2
Aug	27.4	dead.48h	0
Aug	27.4	dead.48h	0
Aug	27.4	dead.48h	0
Aug	27.4	dead.48h	0
Aug	27.4	dead.48h	0.2
Aug	27.4	dead.48h	0.2
Aug	27.4	dead.48h	0.4
Aug	27.4	dead.48h	0
Aug	27.4	dead.48h	0.6
Aug	27.4	dead.48h	0
Aug	27.4	dead.48h	0.2
Aug	27.4	dead.48h	0
Aug	27.4	dead.48h	0.2
Aug	27.4	dead.48h	0
Aug	27.4	dead.48h	0
Aug	27.4	dead.48h	0.4
Aug	27.4	dead.48h	0
Aug	27.4	dead.48h	0
Aug	27.4	dead.48h	0
Aug	27.4	dead.48h	0.4
Aug	27.4	dead.48h	0
Aug	27.4	dead.48h	0.4
Aug	27.4	dead.48h	0
Aug	27.4	dead.48h	0
Aug	27.4	dead.48h	0.6
Aug	27.4	dead.48h	0.4
Aug	27.4	dead.48h	0
July	28.8	dead.48h	0.2
July	28.8	dead.48h	0
July	28.8	dead.48h	0
July	28.8	dead.48h	0
July	28.8	dead.48h	0.4
July	28.8	dead.48h	0
July	28.8	dead.48h	0
July	28.8	dead.48h	0
July	28.8	dead.48h	0.6
July	28.8	dead.48h	0
July	28.8	dead.48h	0
July	28.8	dead.48h	0
July	28.8	dead.48h	0
July	28.8	dead.48h	0
July	28.8	dead.48h	0
July	28.8	dead.48h	0
July	28.8	dead.48h	0.4
July	28.8	dead.48h	0
July	28.8	dead.48h	0.2
July	28.8	dead.48h	0
July	28.8	dead.48h	0
July	28.8	dead.48h	0
July	28.8	dead.48h	0
July	28.8	dead.48h	0
July	28.8	dead.48h	0
July	28.8	dead.48h	0
July	28.8	dead.48h	0
July	28.8	dead.48h	0.2
July	28.8	dead.48h	0
July	28.8	dead.48h	0
June	32.6	dead.48h	0.8
June	32.6	dead.48h	1
June	32.6	dead.48h	1
June	32.6	dead.48h	1
June	32.6	dead.48h	0.8
June	32.6	dead.48h	1
June	32.6	dead.48h	1
June	32.6	dead.48h	1
June	32.6	dead.48h	1
June	32.6	dead.48h	1
June	32.6	dead.48h	0.8
June	32.6	dead.48h	1
June	32.6	dead.48h	1
June	32.6	dead.48h	1
June	32.6	dead.48h	1
June	32.6	dead.48h	1
June	32.6	dead.48h	0.6
June	32.6	dead.48h	0.6
June	32.6	dead.48h	1
June	32.6	dead.48h	1
June	32.6	dead.48h	1
June	32.6	dead.48h	1
June	32.6	dead.48h	0.8
June	32.6	dead.48h	0.4
June	32.6	dead.48h	0.6
June	32.6	dead.48h	0.8
June	32.6	dead.48h	0.8
June	32.6	dead.48h	1
June	32.6	dead.48h	1
June	32.6	dead.48h	1
May	24.3	dead.48h	0
May	24.3	dead.48h	0
May	24.3	dead.48h	0
May	24.3	dead.48h	0
May	24.3	dead.48h	0
May	24.3	dead.48h	0.2
May	24.3	dead.48h	0
May	24.3	dead.48h	0
May	24.3	dead.48h	0
May	24.3	dead.48h	0
May	24.3	dead.48h	0
May	24.3	dead.48h	0
May	24.3	dead.48h	0
May	24.3	dead.48h	0
May	24.3	dead.48h	0
May	24.3	dead.48h	0
May	24.3	dead.48h	0
May	24.3	dead.48h	0
May	24.3	dead.48h	0
May	24.3	dead.48h	0
May	24.3	dead.48h	0
May	24.3	dead.48h	0
May	24.3	dead.48h	0
May	24.3	dead.48h	0
May	24.3	dead.48h	0
May	24.3	dead.48h	0
May	24.3	dead.48h	0
May	24.3	dead.48h	0
May	24.3	dead.48h	0
May	24.3	dead.48h	0
Sept	28.6	dead.48h	0
Sept	28.6	dead.48h	0
Sept	28.6	dead.48h	0.6
Sept	28.6	dead.48h	0
Sept	28.6	dead.48h	0.4
Sept	28.6	dead.48h	0
Sept	28.6	dead.48h	0
Sept	28.6	dead.48h	0
Sept	28.6	dead.48h	0.2
Sept	28.6	dead.48h	0.4
Sept	28.6	dead.48h	0
Sept	28.6	dead.48h	0
Sept	28.6	dead.48h	0
Sept	28.6	dead.48h	0
Sept	28.6	dead.48h	0
Sept	28.6	dead.48h	0
Sept	28.6	dead.48h	0
Sept	28.6	dead.48h	0.2
Sept	28.6	dead.48h	0
Sept	28.6	dead.48h	0.4
Sept	28.6	dead.48h	0
Sept	28.6	dead.48h	0.4
Sept	28.6	dead.48h	0
Sept	28.6	dead.48h	0
Sept	28.6	dead.48h	0.2
Sept	28.6	dead.48h	0
Sept	28.6	dead.48h	0
Sept	28.6	dead.48h	0
Sept	28.6	dead.48h	0
Sept	28.6	dead.48h	0.2

## Sheet: Supplementary Data 6
year	julian.date	days.fished	avg.mucrab	avg.rockcrab	avg.greencrab	avg.total.crab	avg.cpue
2019	151	7	0.75	0	0	0.75	0.107143
2019	157	7	0.5	0	0	0.5	0.0714286
2019	163	6	1.25	0	0	1.25	0.208333
2019	170	7	0.75	0.25	0	1	0.142857
2019	178	8	0.25	0.25	0	0.5	0.0625
2019	184	5	0.5	0.25	0	0.75	0.15
2019	198	14	0.25	0.25	0	0.5	0.0357143
2019	205	7	0.25	0	0	0.25	0.0357143
2019	212	7	0.75	0	0	0.75	0.107143
2019	220	7	0.5	0.25	0	0.75	0.107143
2019	227	7	0.5	0	0	0.5	0.0714286
2019	232	6	0.25	0	0	0.25	0.0416667
2019	238	6	0	0	0	0	0
2019	246	8	0.75	0	0	0.75	0.09375
2019	253	7	0.25	0	0	0.25	0.0357143
2019	260	7	0	0	0	0	0
2019	266	6	0.25	0.25	0	0.5	0.0833333
2019	273	7	0.5	0.25	0	0.75	0.107143
2019	282	9	0	0.25	0	0.25	0.0277778
2019	288	6	0.25	1	0	1.25	0.208333
2019	295	7	0.25	0	0	0.25	0.0357143
2020	246	9	0.5	3.75	0.75	5	0.555556
2020	252	6	1.5	3.75	0	5.25	0.875
2020	258	6	0.25	4	0.25	4.5	0.75
2020	265	7	0.25	4.5	0	4.75	0.678571
2020	273	8	0	7	0	7	0.875
2020	280	7	0	6	0	6	0.857143
2020	289	9	0	9.75	0.25	10	1.11111
2020	294	5	0	11.25	1.25	12.5	2.5
2020	301	7	0	5.25	0.25	5.5	0.785714
2020	309	8	0	15	0.25	15.25	1.90625
2021	154	8	0	1	0	1	0.125
2021	161	7	0	2	0	2	0.285714
2021	169	8	1	3	0	4	0.5
2021	174	5	0	1	0	1	0.2
2021	182	8	1	5	0	6	0.75
2021	196	14	1	2	1	4	0.285714
2021	202	6	0	0	0	0	0
2021	208	6	0	0	0	0	0
2021	210	2	0	3	0	3	1.5
2021	243	4	0	1	0	1	0.25
2021	266	6	0	0	3	3	0.5
2021	274	8	0	1	8	9	1.125
2021	285	11	0	4	0	4	0.363636
2021	291	6	0	16	0	16	2.66667
2021	298	7	0	10	0	10	1.42857
2022	171	13	0	14.5	0	14.5	1.11539
2022	179	8	0.5	7	0	7.5	0.9375
2022	189	10	0.5	7	0	7.5	0.75
2022	195	6	0	10	0	10	1.66667
2022	202	7	0	8	0	8	1.14286
2022	209	7	0	16	0	16	2.28571
2022	215	6	0	9.5	0	9.5	1.58333
2022	222	7	0	12	0	12	1.71429
2022	229	7	0	12	0	12	1.71429
2022	235	6	0	14.5	0	14.5	2.41667
2022	245	10	0	17.5	0	17.5	1.75
2022	251	6	0	14	0	14	2.33333
2022	257	6	0	13	0	13	2.16667
2022	265	8	0	14.5	0	14.5	1.8125
2022	271	6	0	12	0	12	2
2022	287	16	0	21	0	21	1.3125
2022	294	7	0	11.5	0	11.5	1.64286
2022	296	5	0	9.5	0	9.5	1.9
2023	167	7	0.5	0	0	0.5	0.0714286
2023	172	5	0.5	3	0	3.5	0.7
2023	181	9	0	1	0	1	0.111111
2023	188	7	0	8.5	0	8.5	1.21429
2023	195	7	0	2.5	0	2.5	0.357143
2023	201	6	1	2.5	0	3.5	0.583333
2023	207	6	0	1.5	0	1.5	0.25
2023	215	8	0.5	1.5	0	2	0.25
2023	222	7	0	1.5	0	1.5	0.214286
2023	228	6	0	2.5	0	2.5	0.416667
2023	235	7	0	4	0.5	4.5	0.642857
2023	241	6	0	5	0	5	0.833333
2023	249	8	0	3	0.5	3.5	0.4375
2023	256	7	0	0.5	0	0.5	0.0714286
2023	264	8	0	1	0	1	0.125
2023	269	5	0.5	0.5	0.5	1.5	0.3
2023	277	8	0	1.5	1	2.5	0.3125
2023	284	7	0	5	1	6	0.857143
2023	293	9	0.5	11	0	11.5	1.27778
2023	298	5	0.5	0	1	1.5	0.3
2024	155	7	0	1.5	0.5	2	0.285714
2024	162	7	0	6.5	0.5	7	1
2024	169	7	0	6.5	0	6.5	0.928571
2024	173	4	0	8	0	8	2
2024	178	6	0	11.5	0.5	12	2
2024	183	5	0	7.5	0	7.5	1.5
2024	190	6	0	6.5	0	6.5	1.08333
2024	194	4	0	2.5	0.5	3	0.75
2024	200	6	0	13.5	1.5	15	2.5
2024	206	6	0	10.5	1	11.5	1.91667
2024	214	8	0	4.5	0.5	5	0.625
2024	222	8	0	6	1.5	7.5	0.9375
2024	228	5	0	7.5	2	9.5	1.9
2024	235	8	0	11.5	2	13.5	1.6875
2024	242	7	0	8.5	4	12.5	1.78571
2024	249	7	0	3	3.5	6.5	0.928571
2024	255	6	0	8.5	2.5	11	1.83333
2024	261	6	0	3.5	6.5	10	1.66667
2024	270	9	0	7	1.5	8.5	0.944444
2024	275	5	0	5.5	4	9.5	1.9
2024	284	9	0	5	2	7	0.777778
2024	291	7	0	5	18.5	23.5	3.35714
2024	296	5	0	8	6	14	2.8
2024	302	6	0	7.5	3.5	11	1.83333

## Sheet: Supplementary Data 7
year	date	day	site	bucket	released	burrowed	prop.burrowed
2021	2025-08-18	230	20	1	3	1	0.333333
2021	2025-08-18	230	20	2	3	3	1
2021	2025-08-18	230	20	3	3	3	1
2021	2025-08-18	230	20	4	3	1	0.333333
2021	2025-08-18	230	20	5	3	3	1
2021	2025-08-18	230	20	6	3	2	0.666667
2021	2025-08-18	230	20	7	3	3	1
2021	2025-08-18	230	20	8	3	3	1
2021	2025-08-18	230	20	9	3	3	1
2021	2025-08-18	230	20	10	3	2	0.666667
2021	2025-08-18	230	20	11	3	2	0.666667
2021	2025-08-18	230	20	12	3	2	0.666667
2021	2025-08-18	230	21	1	3	1	0.333333
2021	2025-08-18	230	21	2	3	2	0.666667
2021	2025-08-18	230	21	3	3	3	1
2021	2025-08-18	230	21	4	3	1	0.333333
2021	2025-08-18	230	21	5	3	3	1
2021	2025-08-18	230	21	6	3	3	1
2021	2025-08-18	230	21	7	3	1	0.333333
2021	2025-08-18	230	21	8	3	3	1
2021	2025-08-18	230	21	9	3	3	1
2021	2025-08-18	230	21	10	3	3	1
2021	2025-08-18	230	21	11	3	3	1
2021	2025-08-18	230	21	12	2	2	1
2021	2025-08-18	230	24	1	3	3	1
2021	2025-08-18	230	24	2	3	3	1
2021	2025-08-18	230	24	3	3	2	0.666667
2021	2025-08-18	230	24	4	3	2	0.666667
2021	2025-08-18	230	24	5	3	2	0.666667
2021	2025-08-18	230	24	6	3	3	1
2021	2025-08-18	230	24	7	3	3	1
2021	2025-08-18	230	24	8	3	3	1
2021	2025-08-18	230	24	9	3	3	1
2021	2025-08-18	230	24	10	3	3	1
2021	2025-08-18	230	24	11	3	3	1
2021	2025-08-18	230	24	12	3	3	1
2021	2025-08-18	230	25	1	3	1	0.333333
2021	2025-08-18	230	25	2	3	3	1
2021	2025-08-18	230	25	3	3	2	0.666667
2021	2025-08-18	230	25	4	3	1	0.333333
2021	2025-08-18	230	25	5	3	2	0.666667
2021	2025-08-18	230	25	6	3	2	0.666667
2021	2025-08-18	230	25	7	3	0	0
2021	2025-08-18	230	25	8	2	2	1
2021	2025-08-18	230	25	9	3	2	0.666667
2021	2025-08-18	230	25	10	3	1	0.333333
2021	2025-08-18	230	25	11	3	3	1
2021	2025-08-18	230	25	12	3	3	1
2021	2025-07-20	201	20	1	3	3	1
2021	2025-07-20	201	20	2	3	1	0.333333
2021	2025-07-20	201	20	3	3	2	0.666667
2021	2025-07-20	201	20	4	3	2	0.666667
2021	2025-07-20	201	20	5	3	3	1
2021	2025-07-20	201	20	6	3	3	1
2021	2025-07-20	201	20	7	3	3	1
2021	2025-07-20	201	20	8	3	2	0.666667
2021	2025-07-20	201	20	9	3	3	1
2021	2025-07-20	201	20	10	3	1	0.333333
2021	2025-07-20	201	20	11	3	3	1
2021	2025-07-20	201	20	12	3	3	1
2021	2025-07-20	201	21	1	3	3	1
2021	2025-07-20	201	21	2	3	3	1
2021	2025-07-20	201	21	3	3	3	1
2021	2025-07-20	201	21	4	3	3	1
2021	2025-07-20	201	21	5	3	3	1
2021	2025-07-20	201	21	6	3	3	1
2021	2025-07-20	201	21	7	3	1	0.333333
2021	2025-07-20	201	21	8	2	1	0.5
2021	2025-07-20	201	21	9	3	2	0.666667
2021	2025-07-20	201	21	10	3	2	0.666667
2021	2025-07-20	201	21	11	3	1	0.333333
2021	2025-07-20	201	21	12	3	3	1
2021	2025-07-20	201	24	1	3	3	1
2021	2025-07-20	201	24	2	3	3	1
2021	2025-07-20	201	24	3	3	3	1
2021	2025-07-20	201	24	4	3	3	1
2021	2025-07-20	201	24	5	3	2	0.666667
2021	2025-07-20	201	24	6	3	2	0.666667
2021	2025-07-20	201	24	7	3	3	1
2021	2025-07-20	201	24	8	3	3	1
2021	2025-07-20	201	24	9	3	3	1
2021	2025-07-20	201	24	10	3	3	1
2021	2025-07-20	201	24	11	3	3	1
2021	2025-07-20	201	24	12	3	3	1
2021	2025-07-20	201	25	1	3	2	0.666667
2021	2025-07-20	201	25	2	3	3	1
2021	2025-07-20	201	25	3	3	1	0.333333
2021	2025-07-20	201	25	4	3	0	0
2021	2025-07-20	201	25	5	3	1	0.333333
2021	2025-07-20	201	25	6	3	3	1
2021	2025-07-20	201	25	7	3	0	0
2021	2025-07-20	201	25	8	3	1	0.333333
2021	2025-07-20	201	25	9	3	2	0.666667
2021	2025-07-20	201	25	10	3	1	0.333333
2021	2025-07-20	201	25	11	3	3	1
2021	2025-07-20	201	25	12	3	3	1
2021	2025-06-22	173	20	2	3	2	0.666667
2021	2025-06-22	173	20	3	3	3	1
2021	2025-06-22	173	20	4	1	1	1
2021	2025-06-22	173	20	5	3	2	0.666667
2021	2025-06-22	173	20	6	3	2	0.666667
2021	2025-06-22	173	20	8	3	3	1
2021	2025-06-22	173	20	9	3	3	1
2021	2025-06-22	173	20	11	3	3	1
2021	2025-06-22	173	20	12	3	3	1
2021	2025-06-22	173	21	1	3	2	0.666667
2021	2025-06-22	173	21	2	2	1	0.5
2021	2025-06-22	173	21	3	3	1	0.333333
2021	2025-06-22	173	21	4	3	2	0.666667
2021	2025-06-22	173	21	5	3	2	0.666667
2021	2025-06-22	173	21	6	1	1	1
2021	2025-06-22	173	21	7	3	1	0.333333
2021	2025-06-22	173	21	8	3	3	1
2021	2025-06-22	173	21	9	3	3	1
2021	2025-06-22	173	21	10	3	1	0.333333
2021	2025-06-22	173	21	11	3	2	0.666667
2021	2025-06-22	173	21	12	3	2	0.666667
2021	2025-06-22	173	24	1	3	2	0.666667
2021	2025-06-22	173	24	3	3	3	1
2021	2025-06-22	173	24	4	3	1	0.333333
2021	2025-06-22	173	24	5	2	2	1
2021	2025-06-22	173	24	6	1	1	1
2021	2025-06-22	173	24	10	1	1	1
2021	2025-06-22	173	25	2	3	3	1
2021	2025-06-22	173	25	3	3	3	1
2021	2025-06-22	173	25	4	3	0	0
2021	2025-06-22	173	25	5	1	1	1
2021	2025-06-22	173	25	7	2	1	0.5
2021	2025-06-22	173	25	8	1	1	1
2021	2025-06-22	173	25	9	1	1	1
2021	2025-06-22	173	25	12	3	3	1
2021	2025-09-14	257	20	1	3	2	0.666667
2021	2025-09-14	257	20	2	3	2	0.666667
2021	2025-09-14	257	20	3	3	3	1
2021	2025-09-14	257	20	4	3	0	0
2021	2025-09-14	257	20	5	3	3	1
2021	2025-09-14	257	20	6	3	1	0.333333
2021	2025-09-14	257	20	7	3	3	1
2021	2025-09-14	257	20	8	3	2	0.666667
2021	2025-09-14	257	20	9	3	1	0.333333
2021	2025-09-14	257	20	10	3	2	0.666667
2021	2025-09-14	257	20	11	3	3	1
2021	2025-09-14	257	20	12	3	3	1
2021	2025-09-14	257	21	1	3	1	0.333333
2021	2025-09-14	257	21	2	3	2	0.666667
2021	2025-09-14	257	21	3	3	3	1
2021	2025-09-14	257	21	4	3	3	1
2021	2025-09-14	257	21	5	3	3	1
2021	2025-09-14	257	21	6	3	3	1
2021	2025-09-14	257	21	7	3	2	0.666667
2021	2025-09-14	257	21	8	3	3	1
2021	2025-09-14	257	21	9	3	3	1
2021	2025-09-14	257	21	10	3	2	0.666667
2021	2025-09-14	257	21	11	3	2	0.666667
2021	2025-09-14	257	21	12	3	3	1
2021	2025-09-14	257	24	1	3	2	0.666667
2021	2025-09-14	257	24	2	3	0	0
2021	2025-09-14	257	24	3	3	2	0.666667
2021	2025-09-14	257	24	4	3	2	0.666667
2021	2025-09-14	257	24	5	3	3	1
2021	2025-09-14	257	24	6	3	3	1
2021	2025-09-14	257	24	7	6	5	0.833333
2021	2025-09-14	257	24	9	3	3	1
2021	2025-09-14	257	24	10	3	3	1
2021	2025-09-14	257	24	11	3	3	1
2021	2025-09-14	257	24	12	3	1	0.333333
2021	2025-09-14	257	25	1	3	1	0.333333
2021	2025-09-14	257	25	2	3	2	0.666667
2021	2025-09-14	257	25	3	3	1	0.333333
2021	2025-09-14	257	25	4	3	1	0.333333
2021	2025-09-14	257	25	5	3	2	0.666667
2021	2025-09-14	257	25	6	3	3	1
2021	2025-09-14	257	25	7	3	0	0
2021	2025-09-14	257	25	8	3	0	0
2021	2025-09-14	257	25	9	3	3	1
2021	2025-09-14	257	25	10	3	0	0
2021	2025-09-14	257	25	11	3	0	0
2021	2025-09-14	257	25	12	3	2	0.666667
2021	2025-09-28	271	20	1	3	0	0
2021	2025-09-28	271	20	2	3	2	0.666667
2021	2025-09-28	271	20	3	3	2	0.666667
2021	2025-09-28	271	20	4	3	0	0
2021	2025-09-28	271	20	5	3	1	0.333333
2021	2025-09-28	271	20	6	3	0	0
2021	2025-09-28	271	20	7	3	0	0
2021	2025-09-28	271	20	8	3	1	0.333333
2021	2025-09-28	271	20	9	3	2	0.666667
2021	2025-09-28	271	20	10	3	0	0
2021	2025-09-28	271	20	11	2	0	0
2021	2025-09-28	271	20	12	3	2	0.666667
2021	2025-09-28	271	21	1	3	1	0.333333
2021	2025-09-28	271	21	2	3	3	1
2021	2025-09-28	271	21	3	3	0	0
2021	2025-09-28	271	21	4	3	1	0.333333
2021	2025-09-28	271	21	5	3	2	0.666667
2021	2025-09-28	271	21	6	3	1	0.333333
2021	2025-09-28	271	21	7	3	0	0
2021	2025-09-28	271	21	8	3	2	0.666667
2021	2025-09-28	271	21	9	3	2	0.666667
2021	2025-09-28	271	21	10	3	1	0.333333
2021	2025-09-28	271	21	11	3	2	0.666667
2021	2025-09-28	271	21	12	3	2	0.666667
2021	2025-09-28	271	24	2	3	1	0.333333
2021	2025-09-28	271	24	3	3	3	1
2021	2025-09-28	271	24	5	3	2	0.666667
2021	2025-09-28	271	24	6	3	3	1
2021	2025-09-28	271	24	7	3	1	0.333333
2021	2025-09-28	271	24	8	3	3	1
2021	2025-09-28	271	24	9	3	3	1
2021	2025-09-28	271	24	10	3	3	1
2021	2025-09-28	271	24	11	3	2	0.666667
2021	2025-09-28	271	24	12	3	0	0
2024	2025-08-19	232	21	1	5	5	1
2024	2025-08-19	232	21	2	5	5	1
2024	2025-08-19	232	21	3	5	4	0.8
2024	2025-08-19	232	21	4	5	5	1
2024	2025-08-19	232	21	5	5	5	1
2024	2025-08-19	232	21	6	5	4	0.8
2024	2025-08-19	232	21	7	5	4	0.8
2024	2025-08-19	232	21	8	5	4	0.8
2024	2025-08-19	232	21	9	5	4	0.8
2024	2025-08-19	232	21	10	5	4	0.8
2024	2025-08-19	232	21	11	5	5	1
2024	2025-08-19	232	21	12	5	5	1
2024	2025-08-19	232	21	13	5	5	1
2024	2025-08-19	232	21	14	5	5	1
2024	2025-08-19	232	21	15	5	4	0.8
2024	2025-08-19	232	21	16	5	5	1
2024	2025-08-19	232	21	17	5	5	1
2024	2025-08-19	232	21	18	5	5	1
2024	2025-08-19	232	21	19	5	3	0.6
2024	2025-08-19	232	21	20	5	4	0.8
2024	2025-08-19	232	21	21	5	4	0.8
2024	2025-08-19	232	21	22	5	5	1
2024	2025-08-19	232	21	23	5	5	1
2024	2025-08-19	232	21	24	5	5	1
2024	2025-08-19	232	21	25	5	5	1
2024	2025-08-19	232	21	26	5	4	0.8
2024	2025-08-19	232	21	27	5	5	1
2024	2025-08-19	232	21	28	5	3	0.6
2024	2025-08-19	232	21	29	5	4	0.8
2024	2025-08-19	232	21	30	5	5	1
2024	2025-07-03	185	21	31	5	4	0.8
2024	2025-07-03	185	21	32	5	4	0.8
2024	2025-07-03	185	21	33	5	5	1
2024	2025-07-03	185	21	34	5	5	1
2024	2025-07-03	185	21	35	5	2	0.4
2024	2025-07-03	185	21	36	5	4	0.8
2024	2025-07-03	185	21	37	5	4	0.8
2024	2025-07-03	185	21	38	5	5	1
2024	2025-07-03	185	21	39	5	2	0.4
2024	2025-07-03	185	21	40	5	3	0.6
2024	2025-07-03	185	21	41	5	5	1
2024	2025-07-03	185	21	42	5	5	1
2024	2025-07-03	185	21	43	5	5	1
2024	2025-07-03	185	21	44	5	5	1
2024	2025-07-03	185	21	45	5	5	1
2024	2025-07-03	185	21	46	5	5	1
2024	2025-07-03	185	21	47	5	4	0.8
2024	2025-07-03	185	21	48	5	5	1
2024	2025-07-03	185	21	49	5	4	0.8
2024	2025-07-03	185	21	50	5	5	1
2024	2025-07-03	185	21	51	5	3	0.6
2024	2025-07-03	185	21	52	5	4	0.8
2024	2025-07-03	185	21	53	5	5	1
2024	2025-07-03	185	21	54	5	5	1
2024	2025-07-03	185	21	55	5	5	1
2024	2025-07-03	185	21	56	5	5	1
2024	2025-07-03	185	21	57	5	5	1
2024	2025-07-03	185	21	58	5	4	0.8
2024	2025-07-03	185	21	59	5	5	1
2024	2025-07-03	185	21	60	5	5	1
2024	2025-06-20	172	21	61	5	1	0.2
2024	2025-06-20	172	21	62	5	0	0
2024	2025-06-20	172	21	63	5	0	0
2024	2025-06-20	172	21	64	5	0	0
2024	2025-06-20	172	21	65	5	0	0
2024	2025-06-20	172	21	66	5	0	0
2024	2025-06-20	172	21	67	5	0	0
2024	2025-06-20	172	21	68	5	0	0
2024	2025-06-20	172	21	69	5	0	0
2024	2025-06-20	172	21	70	5	0	0
2024	2025-06-20	172	21	71	5	1	0.2
2024	2025-06-20	172	21	72	5	0	0
2024	2025-06-20	172	21	73	5	0	0
2024	2025-06-20	172	21	74	5	0	0
2024	2025-06-20	172	21	75	5	1	0.2
2024	2025-06-20	172	21	76	5	0	0
2024	2025-06-20	172	21	77	5	0	0
2024	2025-06-20	172	21	78	5	2	0.4
2024	2025-06-20	172	21	79	5	0	0
2024	2025-06-20	172	21	80	5	0	0
2024	2025-06-20	172	21	81	5	0	0
2024	2025-06-20	172	21	82	5	0	0
2024	2025-06-20	172	21	83	5	0	0
2024	2025-06-20	172	21	84	5	5	1
2024	2025-06-20	172	21	85	5	1	0.2
2024	2025-06-20	172	21	86	5	0	0
2024	2025-06-20	172	21	87	5	1	0.2
2024	2025-06-20	172	21	88	5	0	0
2024	2025-06-20	172	21	89	5	0	0
2024	2025-06-20	172	21	90	5	1	0.2
2024	2025-05-22	143	21	91	5	5	1
2024	2025-05-22	143	21	92	5	3	0.6
2024	2025-05-22	143	21	93	5	5	1
2024	2025-05-22	143	21	94	5	3	0.6
2024	2025-05-22	143	21	95	5	3	0.6
2024	2025-05-22	143	21	96	5	3	0.6
2024	2025-05-22	143	21	97	5	2	0.4
2024	2025-05-22	143	21	98	5	2	0.4
2024	2025-05-22	143	21	99	5	4	0.8
2024	2025-05-22	143	21	100	5	4	0.8
2024	2025-05-22	143	21	101	5	4	0.8
2024	2025-05-22	143	21	102	5	3	0.6
2024	2025-05-22	143	21	103	5	3	0.6
2024	2025-05-22	143	21	104	5	5	1
2024	2025-05-22	143	21	105	5	5	1
2024	2025-05-22	143	21	106	5	5	1
2024	2025-05-22	143	21	107	5	3	0.6
2024	2025-05-22	143	21	108	5	5	1
2024	2025-05-22	143	21	109	5	5	1
2024	2025-05-22	143	21	110	5	4	0.8
2024	2025-05-22	143	21	111	5	5	1
2024	2025-05-22	143	21	112	5	4	0.8
2024	2025-05-22	143	21	113	5	4	0.8
2024	2025-05-22	143	21	114	5	4	0.8
2024	2025-05-22	143	21	115	5	5	1
2024	2025-05-22	143	21	116	5	5	1
2024	2025-05-22	143	21	117	5	4	0.8
2024	2025-05-22	143	21	118	5	5	1
2024	2025-05-22	143	21	119	5	4	0.8
2024	2025-05-22	143	21	120	5	4	0.8
2024	2025-09-16	260	21	121	5	4	0.8
2024	2025-09-16	260	21	122	5	5	1
2024	2025-09-16	260	21	123	5	1	0.2
2024	2025-09-16	260	21	124	5	5	1
2024	2025-09-16	260	21	125	5	4	0.8
2024	2025-09-16	260	21	126	5	5	1
2024	2025-09-16	260	21	127	5	5	1
2024	2025-09-16	260	21	128	5	5	1
2024	2025-09-16	260	21	129	5	4	0.8
2024	2025-09-16	260	21	130	5	4	0.8
2024	2025-09-16	260	21	131	5	5	1
2024	2025-09-16	260	21	132	5	2	0.4
2024	2025-09-16	260	21	133	5	5	1
2024	2025-09-16	260	21	134	5	5	1
2024	2025-09-16	260	21	135	5	5	1
2024	2025-09-16	260	21	136	5	5	1
2024	2025-09-16	260	21	137	5	5	1
2024	2025-09-16	260	21	138	5	4	0.8
2024	2025-09-16	260	21	139	5	5	1
2024	2025-09-16	260	21	140	5	3	0.6
2024	2025-09-16	260	21	141	5	5	1
2024	2025-09-16	260	21	142	5	5	1
2024	2025-09-16	260	21	143	5	5	1
2024	2025-09-16	260	21	144	5	4	0.8
2024	2025-09-16	260	21	145	5	5	1
2024	2025-09-16	260	21	146	5	5	1
2024	2025-09-16	260	21	147	5	5	1
2024	2025-09-16	260	21	148	5	5	1
2024	2025-09-16	260	21	149	5	5	1
2024	2025-09-16	260	21	150	5	4	0.8

## Sheet: Supplementary Data 8
date	month	day.in.month	julian.date	precip.mm	trial
2024-05-01	May	1	122	0	N
2024-05-02	May	2	123	0	N
2024-05-03	May	3	124	4.2	N
2024-05-04	May	4	125	0.1	N
2024-05-05	May	5	126	2.9	N
2024-05-06	May	6	127	2.8	N
2024-05-07	May	7	128	0	N
2024-05-08	May	8	129	1.5	N
2024-05-09	May	9	130	1.6	N
2024-05-10	May	10	131	0	N
2024-05-11	May	11	132	0	N
2024-05-12	May	12	133	0	N
2024-05-13	May	13	134	0	N
2024-05-14	May	14	135	0	N
2024-05-15	May	15	136	2.3	N
2024-05-16	May	16	137	0	N
2024-05-17	May	17	138	0	N
2024-05-18	May	18	139	0	N
2024-05-19	May	19	140	0	N
2024-05-20	May	20	141	0	N
2024-05-21	May	21	142	13.3	N
2024-05-22	May	22	143	0	E
2024-05-23	May	23	144	2.4	E
2024-05-24	May	24	145	0	E
2024-05-25	May	25	146	2.8	N
2024-05-26	May	26	147	0	N
2024-05-27	May	27	148	0	N
2024-05-28	May	28	149	5.2	N
2024-05-29	May	29	150	0	N
2024-05-30	May	30	151	0	N
2024-05-31	May	31	152	0	N
2024-06-01	June	1	153	0	N
2024-06-02	June	2	154	7.1	N
2024-06-03	June	3	155	0.9	N
2024-06-04	June	4	156	0	N
2024-06-05	June	5	157	0	N
2024-06-06	June	6	158	0	N
2024-06-07	June	7	159	0	N
2024-06-08	June	8	160	1.5	N
2024-06-09	June	9	161	5.8	N
2024-06-10	June	10	162	4.2	N
2024-06-11	June	11	163	0	N
2024-06-12	June	12	164	0	N
2024-06-13	June	13	165	0	N
2024-06-14	June	14	166	0	N
2024-06-15	June	15	167	0	N
2024-06-16	June	16	168	0	N
2024-06-17	June	17	169	0	N
2024-06-18	June	18	170	0	N
2024-06-19	June	19	171	0	N
2024-06-20	June	20	172	0	E
2024-06-21	June	21	173	0	E
2024-06-22	June	22	174	0	E
2024-06-23	June	23	175	37.7	N
2024-06-24	June	24	176	5.1	N
2024-06-25	June	25	177	0	N
2024-06-26	June	26	178	0	N
2024-06-27	June	27	179	13.2	N
2024-06-28	June	28	180	0	N
2024-06-29	June	29	181	0	N
2024-06-30	June	30	182	14.8	N
2024-07-01	July	1	183	0	N
2024-07-02	July	2	184	0	N
2024-07-03	July	3	185	0	E
2024-07-04	July	4	186	0.3	E
2024-07-05	July	5	187	25.1	E
2024-07-06	July	6	188	1.3	N
2024-07-07	July	7	189	16.1	N
2024-07-08	July	8	190	0	N
2024-07-09	July	9	191	0	N
2024-07-10	July	10	192	9.6	N
2024-07-11	July	11	193	29.1	N
2024-07-12	July	12	194	0.2	N
2024-07-13	July	13	195	0	N
2024-07-14	July	14	196	0	N
2024-07-15	July	15	197	0	N
2024-07-16	July	16	198	0	N
2024-07-17	July	17	199	0	N
2024-07-18	July	18	200	1.2	N
2024-07-19	July	19	201	0	N
2024-07-20	July	20	202	0	N
2024-07-21	July	21	203	0.2	N
2024-07-22	July	22	204	0	N
2024-07-23	July	23	205	0.3	N
2024-07-24	July	24	206	0	N
2024-07-25	July	25	207	1.5	N
2024-07-26	July	26	208	0	N
2024-07-27	July	27	209	0	N
2024-07-28	July	28	210	0	N
2024-07-29	July	29	211	0	N
2024-07-30	July	30	212	0	N
2024-07-31	July	31	213	0	N
2024-08-01	August	1	214	0	N
2024-08-02	August	2	215	0	N
2024-08-03	August	3	216	0.3	N
2024-08-04	August	4	217	0.3	N
2024-08-05	August	5	218	2.4	N
2024-08-06	August	6	219	2.7	N
2024-08-07	August	7	220	0	N
2024-08-08	August	8	221	0	N
2024-08-09	August	9	222	1	N
2024-08-10	August	10	223	4.3	N
2024-08-11	August	11	224	0	N
2024-08-12	August	12	225	0	N
2024-08-13	August	13	226	0	N
2024-08-14	August	14	227		N
2024-08-15	August	15	228	0	N
2024-08-16	August	16	229	0	N
2024-08-17	August	17	230	0	N
2024-08-18	August	18	231	0	N
2024-08-19	August	19	232	0	E
2024-08-20	August	20	233	10.7	E
2024-08-21	August	21	234	3.6	E
2024-08-22	August	22	235	3.3	N
2024-08-23	August	23	236	9.2	N
2024-08-24	August	24	237	0	N
2024-08-25	August	25	238	0	N
2024-08-26	August	26	239	0	N
2024-08-27	August	27	240	0	N
2024-08-28	August	28	241	3.8	N
2024-08-29	August	29	242	0	N
2024-08-30	August	30	243	0	N
2024-08-31	August	31	244	0	N
2024-09-01	September	1	245	6.8	N
2024-09-02	September	2	246	0	N
2024-09-03	September	3	247	0	N
2024-09-04	September	4	248	0	N
2024-09-05	September	5	249	0	N
2024-09-06	September	6	250	0	N
2024-09-07	September	7	251	54.7	N
2024-09-08	September	8	252	0	N
2024-09-09	September	9	253	0	N
2024-09-10	September	10	254		N
2024-09-11	September	11	255	0	N
2024-09-12	September	12	256	0	N
2024-09-13	September	13	257	0	N
2024-09-14	September	14	258	0	N
2024-09-15	September	15	259	0	N
2024-09-16	September	16	260	0	E
2024-09-17	September	17	261	0	E
2024-09-18	September	18	262	0	E
2024-09-19	September	19	263	0	N
2024-09-20	September	20	264	0	N
2024-09-21	September	21	265	0	N
2024-09-22	September	22	266	0	N
2024-09-23	September	23	267	0	N
2024-09-24	September	24	268	0	N
2024-09-25	September	25	269	0	N
2024-09-26	September	26	270	6.2	N
2024-09-27	September	27	271	13.1	N
2024-09-28	September	28	272	4.7	N
2024-09-29	September	29	273	0	N
2024-09-30	September	30	274		N

## Sheet: Supplementary Data 9
experiment	clam	shell.length
May	1	48.38
May	2	42.61
May	3	43.28
May	4	39.14
May	5	45.68
May	6	44.87
May	7	44.86
May	8	40.78
May	9	37.37
May	10	43.9
May	11	35.3
May	12	49.97
May	13	39.49
May	14	41.23
May	15	46.11
May	16	45.25
May	17	45.9
May	18	39.48
May	19	43.87
May	20	48.09
May	21	36.66
May	22	47.12
May	23	47.75
May	24	49.7
May	25	36.4
May	26	47.89
May	27	48.06
May	28	48.91
May	29	47.46
May	30	35.18
May	31	35.78
May	32	39.78
May	33	36.48
May	34	39.74
May	35	36.71
May	36	32.2
May	37	42.21
May	38	44.99
May	39	44.35
May	40	45.95
May	41	48.96
May	42	39.13
May	43	37.02
May	44	47.57
May	45	45.35
May	46	45.69
May	47	40.34
May	48	36.87
May	49	35.11
May	50	41.04
May	51	41.99
May	52	40.91
May	53	49.95
May	54	43.86
May	55	47.14
May	56	39.87
May	57	39.85
May	58	36.84
May	59	45.97
May	60	41.58
May	61	46.35
May	62	46.56
May	63	37.66
May	64	39.47
May	65	45.73
May	66	42.2
May	67	37.78
May	68	37.44
May	69	45.51
May	70	42.5
May	71	48.94
May	72	42.01
May	73	44.56
May	74	48.36
May	75	38.65
May	76	43.08
May	77	40.12
May	78	49.76
May	79	43.35
May	80	47.69
May	81	47.71
May	82	41.59
May	83	48.78
May	84	42.81
May	85	35.33
May	86	37.55
May	87	40.67
May	88	35.06
May	89	43.71
May	90	49.77
May	91	35.07
May	92	40.9
May	93	35.17
May	94	39.31
May	95	48.38
May	96	43.01
May	97	42.93
May	98	38.06
May	99	36.99
May	100	37.42
May	101	37.21
May	102	38.5
May	103	47.83
May	104	49.28
May	105	48.67
May	106	45.33
May	107	36.52
May	108	47.33
May	109	48.03
May	110	39.44
May	111	35.38
May	112	42.79
May	113	44.95
May	114	44.41
May	115	47.13
May	116	45.94
May	117	42.2
May	118	39.56
May	119	35
May	120	42.64
May	121	41.68
May	122	42.36
May	123	48.99
May	124	43.14
May	125	37.22
May	126	36.35
May	127	49.38
May	128	45.61
May	129	37.99
May	130	38.17
May	131	37.14
May	132	43.02
May	133	39.33
May	134	47.81
May	135	38.45
May	136	46.95
May	137	44.96
May	138	45
May	139	39.31
May	140	41.28
May	141	36.78
May	142	41.08
May	143	37.66
May	144	35.28
May	145	35.63
May	146	37.39
May	147	39.66
May	148	41.03
May	149	41.62
May	150	35.75
June	151	49.68
June	152	40.69
June	153	30.74
June	154	46.49
June	155	37.1
June	156	32.25
June	157	40.22
June	158	36.74
June	159	43.06
June	160	35.77
June	161	46.71
June	162	33.96
June	163	42.14
June	164	42.75
June	165	45.63
June	166	43.03
June	167	31.17
June	168	46.6
June	169	36.56
June	170	35.82
June	171	42.91
June	172	45.38
June	173	34.21
June	174	32.56
June	175	39.81
June	176	34.72
June	177	46.76
June	178	31.96
June	179	48.74
June	180	30.89
June	181	46.59
June	182	46.76
June	183	35.27
June	184	45.23
June	185	45.47
June	186	31.59
June	187	34.32
June	188	38.18
June	189	32.33
June	190	35.96
June	191	39.32
June	192	32.54
June	193	33.71
June	194	38.63
June	195	42.74
June	196	43.26
June	197	31.27
June	198	38.59
June	199	37.91
June	200	35.36
June	201	39.92
June	202	45.78
June	203	43
June	204	49.91
June	205	44.38
June	206	34.56
June	207	49.71
June	208	34.72
June	209	42.68
June	210	47.43
June	211	40.64
June	212	49.7
June	213	38.4
June	214	35.31
June	215	36.04
June	216	47.53
June	217	34.49
June	218	41.77
June	219	32.81
June	220	32.65
June	221	37.37
June	222	35.81
June	223	37.29
June	224	47.1
June	225	47.26
June	226	41.84
June	227	35.37
June	228	39.64
June	229	35.86
June	230	38.02
June	231	41.73
June	232	35.76
June	233	45.92
June	234	32.78
June	235	39.52
June	236	39.05
June	237	33.07
June	238	37.68
June	239	40.97
June	240	38.11
June	241	49.93
June	242	34.51
June	243	31.14
June	244	34.41
June	245	33.43
June	246	38.49
June	247	40.92
June	248	36.98
June	249	49.24
June	250	41.58
June	251	39.7
June	252	30.03
June	253	41.32
June	254	43.45
June	255	35.15
June	256	46.09
June	257	49.85
June	258	38.8
June	259	41.36
June	260	45.27
June	261	39.62
June	262	31.77
June	263	32.89
June	264	42.6
June	265	46.19
June	266	48.13
June	267	46.9
June	268	36.19
June	269	40.89
June	270	48.87
June	271	40.23
June	272	35.73
June	273	40.11
June	274	35.07
June	275	31.41
June	276	32.69
June	277	39.28
June	278	43.18
June	279	39.9
June	280	49.95
June	281	49.99
June	282	46.1
June	283	44.45
June	284	31.37
June	285	38.59
June	286	30.4
June	287	49.14
June	288	48.79
June	289	38.17
June	290	37.75
June	291	45.86
June	292	37.35
June	293	43.23
June	294	33.92
June	295	38.02
June	296	41.33
June	297	39.26
June	298	43.99
June	299	49.53
June	300	33.48
July	301	46.17
July	302	49.87
July	303	46.24
July	304	32.4
July	305	46.97
July	306	36.37
July	307	49.92
July	308	41.83
July	309	36.03
July	310	47.4
July	311	34.51
July	312	34.13
July	313	36.34
July	314	34.93
July	315	42.57
July	316	39.16
July	317	37.92
July	318	36.56
July	319	44.88
July	320	38.84
July	321	39.83
July	322	35.49
July	323	33.01
July	324	44.51
July	325	34.42
July	326	31.07
July	327	37.93
July	328	38.84
July	329	39.27
July	330	40
July	331	38.73
July	332	43.3
July	333	36.99
July	334	40.95
July	335	38.26
July	336	32.93
July	337	36.03
July	338	39.38
July	339	42.72
July	340	34.44
July	341	47.18
July	342	49.67
July	343	30.38
July	344	36.87
July	345	47.28
July	346	45.21
July	347	41.77
July	348	41.71
July	349	32.19
July	350	48.48
July	351	36.58
July	352	37.87
July	353	43.56
July	354	42.08
July	355	31.37
July	356	44.54
July	357	37.48
July	358	47.38
July	359	41.78
July	360	36.26
July	361	35.01
July	362	32.1
July	363	38.34
July	364	43.62
July	365	48.39
July	366	41.82
July	367	38.84
July	368	42.44
July	369	34.95
July	370	34.89
July	371	40.33
July	372	33.6
July	373	45.47
July	374	46.03
July	375	32.21
July	376	32.22
July	377	40.2
July	378	36.38
July	379	30.99
July	380	46.8
July	381	38.04
July	382	34.99
July	383	40.43
July	384	37.62
July	385	36.72
July	386	37.34
July	387	43.44
July	388	35.57
July	389	43.43
July	390	40.52
July	391	46.06
July	392	33.41
July	393	43.64
July	394	37.22
July	395	43.04
July	396	41.05
July	397	37.45
July	398	33.33
July	399	34.65
July	400	40.88
July	401	30.98
July	402	47.37
July	403	48.61
July	404	37.13
July	405	47.03
July	406	46.33
July	407	35.55
July	408	45.54
July	409	39.59
July	410	40.59
July	411	35.98
July	412	37.01
July	413	38.63
July	414	34.2
July	415	33.3
July	416	46.8
July	417	46.12
July	418	49.03
July	419	44.57
July	420	41.13
July	421	44.68
July	422	40.28
July	423	44.72
July	424	45.97
July	425	31.73
July	426	37.52
July	427	42.89
July	428	41.81
July	429	46.63
July	430	47.06
July	431	44.83
July	432	45.16
July	433	43.65
July	434	47.12
July	435	42.1
July	436	47.93
July	437	46.77
July	438	38.82
July	439	33.32
July	440	36.81
July	441	48.62
July	442	34.36
July	443	38.08
July	444	47.78
July	445	44.81
July	446	42.17
July	447	36.91
July	448	43.84
July	449	38.46
July	450	32.14
August	451	35.54
August	452	44.48
August	453	45.15
August	454	46.16
August	455	32.41
August	456	39.6
August	457	46.85
August	458	31.89
August	459	37.58
August	460	39.02
August	461	34.18
August	462	37.93
August	463	49.99
August	464	32.98
August	465	44.4
August	466	44.82
August	467	36.21
August	468	32.6
August	469	40.93
August	470	45.84
August	471	30
August	472	35.26
August	473	43.25
August	474	31.11
August	475	43.06
August	476	31.91
August	477	37.63
August	478	44.03
August	479	39.56
August	480	34.5
August	481	40.24
August	482	38.87
August	483	39.74
August	484	33.24
August	485	49.49
August	486	42.22
August	487	36.58
August	488	46.93
August	489	36.82
August	490	38.7
August	491	38.71
August	492	49.94
August	493	35.57
August	494	38.9
August	495	45.45
August	496	48.21
August	497	43.94
August	498	33.01
August	499	34.58
August	500	34.45
August	501	39.74
August	502	49.09
August	503	31.01
August	504	35.51
August	505	37.97
August	506	38.95
August	507	33.31
August	508	30.12
August	509	42.88
August	510	45.9
August	511	42.01
August	512	49.37
August	513	49.52
August	514	49.98
August	515	33.22
August	516	36.55
August	517	32.72
August	518	44.92
August	519	38.08
August	520	35.45
August	521	42.29
August	522	36.08
August	523	37.84
August	524	40.45
August	525	30.07
August	526	40.3
August	527	39.13
August	528	35.8
August	529	47.46
August	530	44.16
August	531	48.51
August	532	39.27
August	533	38.38
August	534	44.79
August	535	41.43
August	536	34.6
August	537	33.38
August	538	47.91
August	539	39.02
August	540	34.98
August	541	39.39
August	542	36.04
August	543	45.2
August	544	38.63
August	545	30.53
August	546	41.3
August	547	39.04
August	548	33.88
August	549	46.51
August	550	41.82
August	551	41.44
August	552	34.59
August	553	41.57
August	554	35.93
August	555	31.88
August	556	37.56
August	557	32.89
August	558	49.55
August	559	33.54
August	560	48.59
August	561	35.2
August	562	49.58
August	563	37.29
August	564	41.13
August	565	46.04
August	566	33.42
August	567	32.57
August	568	39.93
August	569	30.84
August	570	36.02
August	571	46.4
August	572	33.13
August	573	30.56
August	574	30
August	575	37.21
August	576	34.65
August	577	35.57
August	578	32.65
August	579	31.42
August	580	48
August	581	37.51
August	582	39.12
August	583	49.69
August	584	37.38
August	585	40.98
August	586	37.35
August	587	49.99
August	588	32.01
August	589	47.71
August	590	47.98
August	591	36.03
August	592	40.87
August	593	37.63
August	594	46.88
August	595	49.75
August	596	48.44
August	597	46.57
August	598	49.61
August	599	36.71
August	600	43.22
September	601	47.82
September	602	36.76
September	603	31
September	604	37.27
September	605	45.25
September	606	45.27
September	607	44.7
September	608	39.79
September	609	37.38
September	610	34.44
September	611	49.78
September	612	36.78
September	613	31.74
September	614	32.5
September	615	31.66
September	616	47.7
September	617	36.76
September	618	36.04
September	619	44.94
September	620	42.67
September	621	41.4
September	622	39.04
September	623	45.72
September	624	42.87
September	625	32.92
September	626	39.86
September	627	40.72
September	628	45.13
September	629	46.42
September	630	31.4
September	631	48.35
September	632	38.5
September	633	31.04
September	634	36.08
September	635	34.06
September	636	37.96
September	637	44.11
September	638	31.55
September	639	34.57
September	640	41.18
September	641	37.59
September	642	49.47
September	643	35.77
September	644	36.21
September	645	42.23
September	646	40.64
September	647	39.44
September	648	36.49
September	649	38.48
September	650	49.71
September	651	48.15
September	652	35.86
September	653	39.7
September	654	36.2
September	655	48.13
September	656	38.06
September	657	45.22
September	658	44.48
September	659	43.31
September	660	45.81
September	661	48.49
September	662	45.6
September	663	39.36
September	664	37.66
September	665	32.05
September	666	32.91
September	667	44.11
September	668	41.27
September	669	36.86
September	670	45.35
September	671	47.72
September	672	40.08
September	673	35.43
September	674	46.9
September	675	32.79
September	676	32.17
September	677	40.5
September	678	48.13
September	679	39.8
September	680	41.98
September	681	45.57
September	682	39.15
September	683	35.86
September	684	49.09
September	685	42.13
September	686	43.76
September	687	48.46
September	688	45.18
September	689	30.81
September	690	36.51
September	691	47.3
September	692	32.76
September	693	35.05
September	694	41.27
September	695	39.21
September	696	40.89
September	697	42.38
September	698	35.28
September	699	49.05
September	700	42.09
September	701	45.86
September	702	33.28
September	703	30.76
September	704	33.96
September	705	44.6
September	706	33.24
September	707	41.36
September	708	35.88
September	709	36.85
September	710	31.84
September	711	31.63
September	712	35.67
September	713	45.95
September	714	31.04
September	715	41.18
September	716	38.49
September	717	41.53
September	718	48.32
September	719	48.83
September	720	39.92
September	721	46.56
September	722	44.43
September	723	41.88
September	724	35.9
September	725	32.63
September	726	40.62
September	727	31.15
September	728	33.36
September	729	42.41
September	730	34.58
September	731	35.88
September	732	30.64
September	733	30.04
September	734	47.67
September	735	33.18
September	736	34.87
September	737	34.77
September	738	31.14
September	739	37.66
September	740	34.1
September	741	41.17
September	742	45.87
September	743	38.26
September	744	46.4
September	745	46.93
September	746	38.12
September	747	38.83
September	748	32.31
September	749	41.35
September	750	39.59

## Sheet: Supplementary Data 10
month	time.since.deploy	tide.level	plot.glob	pred.treat	initial	burrowed	prop.burrowed
May	15 min	IN	1	PE	5	0	0
May	15 min	IN	2	PE	5	0	0
May	15 min	IN	3	PE	5	0	0
May	15 min	IN	4	PE	5	0	0
May	15 min	IN	5	PI	5	0	0
May	15 min	IN	6	PI	5	0	0
May	15 min	IN	7	PI	5	0	0
May	15 min	IN	8	PI	5	0	0
May	15 min	IN	9	PE	5	0	0
May	15 min	IN	10	PI	5	0	0
May	15 min	S1	11	PE	5	0	0
May	15 min	S1	12	PI	5	0	0
May	15 min	S1	13	PE	5	0	0
May	15 min	S1	14	PI	5	0	0
May	15 min	S1	15	PE	5	0	0
May	15 min	S1	16	PI	5	0	0
May	15 min	S1	17	PE	5	0	0
May	15 min	S1	18	PE	5	0	0
May	15 min	S1	19	PI	5	0	0
May	15 min	S1	20	PI	5	0	0
May	15 min	S2	21	PI	5	0	0
May	15 min	S2	22	PI	5	0	0
May	15 min	S2	23	PE	5	0	0
May	15 min	S2	24	PE	5	0	0
May	15 min	S2	25	PE	5	0	0
May	15 min	S2	26	PE	5	0	0
May	15 min	S2	27	PI	5	0	0
May	15 min	S2	28	PI	5	0	0
May	15 min	S2	29	PE	5	0	0
May	15 min	S2	30	PI	5	0	0
May	30 min	IN	1	PE	5	0	0
May	30 min	IN	2	PE	5	0	0
May	30 min	IN	3	PE	5	0	0
May	30 min	IN	4	PE	5	0	0
May	30 min	IN	5	PI	5	0	0
May	30 min	IN	6	PI	5	0	0
May	30 min	IN	7	PI	5	0	0
May	30 min	IN	8	PI	5	0	0
May	30 min	IN	9	PE	5	0	0
May	30 min	IN	10	PI	5	0	0
May	30 min	S1	11	PE	5	0	0
May	30 min	S1	12	PI	5	0	0
May	30 min	S1	13	PE	5	0	0
May	30 min	S1	14	PI	5	0	0
May	30 min	S1	15	PE	5	0	0
May	30 min	S1	16	PI	5	0	0
May	30 min	S1	17	PE	5	0	0
May	30 min	S1	18	PI	5	0	0
May	30 min	S1	19	PI	5	0	0
May	30 min	S1	20	PE	5	0	0
May	30 min	S2	21	PI	5	0	0
May	30 min	S2	22	PI	5	0	0
May	30 min	S2	23	PE	5	0	0
May	30 min	S2	24	PE	5	0	0
May	30 min	S2	25	PE	5	0	0
May	30 min	S2	26	PE	5	0	0
May	30 min	S2	27	PI	5	0	0
May	30 min	S2	28	PI	5	0	0
May	30 min	S2	29	PE	5	0	0
May	30 min	S2	30	PI	5	0	0
May	45 min	IN	1	PE	5	0	0
May	45 min	IN	2	PE	5	0	0
May	45 min	IN	3	PE	5	0	0
May	45 min	IN	4	PE	5	0	0
May	45 min	IN	5	PI	5	0	0
May	45 min	IN	6	PI	5	0	0
May	45 min	IN	7	PI	5	0	0
May	45 min	IN	8	PI	5	0	0
May	45 min	IN	9	PE	5	0	0
May	45 min	IN	10	PI	5	0	0
May	45 min	S1	11	PE	5	0	0
May	45 min	S1	12	PI	5	1	0.2
May	45 min	S1	13	PE	5	0	0
May	45 min	S1	14	PI	5	0	0
May	45 min	S1	15	PE	5	0	0
May	45 min	S1	16	PI	5	0	0
May	45 min	S1	17	PE	5	0	0
May	45 min	S1	18	PI	5	0	0
May	45 min	S1	19	PI	5	0	0
May	45 min	S1	20	PE	5	0	0
May	45 min	S2	21	PI	5	0	0
May	45 min	S2	22	PI	5	0	0
May	45 min	S2	23	PE	5	0	0
May	45 min	S2	24	PE	5	0	0
May	45 min	S2	25	PE	5	0	0
May	45 min	S2	26	PE	5	0	0
May	45 min	S2	27	PI	5	0	0
May	45 min	S2	28	PI	5	1	0.2
May	45 min	S2	29	PE	5	0	0
May	45 min	S2	30	PI	5	0	0
May	60 min	IN	1	PE	5	0	0
May	60 min	IN	2	PE	5	0	0
May	60 min	IN	3	PE	5	0	0
May	60 min	IN	4	PE	5	0	0
May	60 min	IN	5	PI	5	0	0
May	60 min	IN	6	PI	5	0	0
May	60 min	IN	7	PI	5	0	0
May	60 min	IN	8	PI	5	0	0
May	60 min	IN	9	PE	5	0	0
May	60 min	IN	10	PI	5	0	0
May	60 min	S1	11	PE	5	0	0
May	60 min	S1	12	PI	5	1	0.2
May	60 min	S1	13	PE	5	0	0
May	60 min	S1	14	PI	5	0	0
May	60 min	S1	15	PE	5	0	0
May	60 min	S1	16	PI	5	0	0
May	60 min	S1	17	PE	5	1	0.2
May	60 min	S1	18	PI	5	0	0
May	60 min	S1	19	PI	5	0	0
May	60 min	S1	20	PE	5	0	0
May	60 min	S2	21	PI	5	0	0
May	60 min	S2	22	PI	5	2	0.4
May	60 min	S2	23	PE	5	0	0
May	60 min	S2	24	PE	5	0	0
May	60 min	S2	25	PE	5	1	0.2
May	60 min	S2	26	PE	5	0	0
May	60 min	S2	27	PI	5	0	0
May	60 min	S2	28	PI	5	1	0.2
May	60 min	S2	29	PE	5	0	0
May	60 min	S2	30	PI	5	0	0
May	75 min	IN	1	PE	5	0	0
May	75 min	IN	2	PE	5	0	0
May	75 min	IN	3	PE	5	0	0
May	75 min	IN	4	PE	5	0	0
May	75 min	IN	5	PI	5	0	0
May	75 min	IN	6	PI	5	0	0
May	75 min	IN	7	PI	5	0	0
May	75 min	IN	8	PI	5	0	0
May	75 min	IN	9	PE	5	0	0
May	75 min	IN	10	PI	5	0	0
May	75 min	S1	11	PE	5	2	0.4
May	75 min	S1	12	PI	5	1	0.2
May	75 min	S1	13	PE	5	0	0
May	75 min	S1	14	PI	5	0	0
May	75 min	S1	15	PE	5	0	0
May	75 min	S1	16	PI	5	0	0
May	75 min	S1	17	PE	5	1	0.2
May	75 min	S1	18	PI	5	0	0
May	75 min	S1	19	PI	5	0	0
May	75 min	S1	20	PE	5	1	0.2
May	75 min	S2	21	PI	5	2	0.4
May	75 min	S2	22	PI	5	2	0.4
May	75 min	S2	23	PE	5	4	0.8
May	75 min	S2	24	PE	5	0	0
May	75 min	S2	25	PE	5	1	0.2
May	75 min	S2	26	PE	5	1	0.2
May	75 min	S2	27	PI	5	2	0.4
May	75 min	S2	28	PI	5	1	0.2
May	75 min	S2	29	PE	5	0	0
May	75 min	S2	30	PI	5	0	0
May	90 min	IN	1	PE	5	0	0
May	90 min	IN	2	PE	5	0	0
May	90 min	IN	3	PE	5	0	0
May	90 min	IN	4	PE	5	0	0
May	90 min	IN	5	PI	5	0	0
May	90 min	IN	6	PI	5	0	0
May	90 min	IN	7	PI	5	0	0
May	90 min	IN	8	PI	5	0	0
May	90 min	IN	9	PE	5	0	0
May	90 min	IN	10	PI	5	0	0
May	90 min	S1	11	PE	5	2	0.4
May	90 min	S1	12	PI	5	1	0.2
May	90 min	S1	13	PE	5	0	0
May	90 min	S1	14	PI	5	0	0
May	90 min	S1	15	PE	5	0	0
May	90 min	S1	16	PI	5	1	0.2
May	90 min	S1	17	PE	5	1	0.2
May	90 min	S1	18	PI	5	0	0
May	90 min	S1	19	PI	5	0	0
May	90 min	S1	20	PE	5	1	0.2
May	90 min	S2	21	PI	5	2	0.4
May	90 min	S2	22	PI	5	2	0.4
May	90 min	S2	23	PE	5	4	0.8
May	90 min	S2	24	PE	5	1	0.2
May	90 min	S2	25	PE	5	1	0.2
May	90 min	S2	26	PE	5	1	0.2
May	90 min	S2	27	PI	5	3	0.6
May	90 min	S2	28	PI	5	2	0.4
May	90 min	S2	29	PE	5	2	0.4
May	90 min	S2	30	PI	5	1	0.2
May	105 min	IN	1	PE	5	0	0
May	105 min	IN	2	PE	5	0	0
May	105 min	IN	3	PE	5	0	0
May	105 min	IN	4	PE	5	0	0
May	105 min	IN	5	PI	5	0	0
May	105 min	IN	6	PI	5	0	0
May	105 min	IN	7	PI	5	0	0
May	105 min	IN	8	PI	5	0	0
May	105 min	IN	9	PE	5	0	0
May	105 min	IN	10	PI	5	0	0
May	105 min	S1	11	PE	5	2	0.4
May	105 min	S1	12	PI	5	1	0.2
May	105 min	S1	13	PE	5	1	0.2
May	105 min	S1	14	PI	5	0	0
May	105 min	S1	15	PE	5	0	0
May	105 min	S1	16	PI	5	2	0.4
May	105 min	S1	17	PE	5	2	0.4
May	105 min	S1	18	PI	5	0	0
May	105 min	S1	19	PI	5	0	0
May	105 min	S1	20	PE	5	1	0.2
May	105 min	S2	21	PI	5	3	0.6
May	105 min	S2	22	PI	5	2	0.4
May	105 min	S2	23	PE	5	4	0.8
May	105 min	S2	24	PE	5	2	0.4
May	105 min	S2	25	PE	5	1	0.2
May	105 min	S2	26	PE	5	1	0.2
May	105 min	S2	27	PI	5	3	0.6
May	105 min	S2	28	PI	5	3	0.6
May	105 min	S2	29	PE	5	2	0.4
May	105 min	S2	30	PI	5	1	0.2
May	120 min	IN	1	PE	5	0	0
May	120 min	IN	2	PE	5	0	0
May	120 min	IN	3	PE	5	0	0
May	120 min	IN	4	PE	5	0	0
May	120 min	IN	5	PI	5	0	0
May	120 min	IN	6	PI	5	0	0
May	120 min	IN	7	PI	5	0	0
May	120 min	IN	8	PI	5	0	0
May	120 min	IN	9	PE	5	0	0
May	120 min	IN	10	PI	5	0	0
May	120 min	S1	11	PE	5	2	0.4
May	120 min	S1	12	PI	5	1	0.2
May	120 min	S1	13	PE	5	3	0.6
May	120 min	S1	14	PI	5	1	0.2
May	120 min	S1	15	PE	5	1	0.2
May	120 min	S1	16	PI	5	2	0.4
May	120 min	S1	17	PE	5	2	0.4
May	120 min	S1	18	PI	5	0	0
May	120 min	S1	19	PI	5	1	0.2
May	120 min	S1	20	PE	5	2	0.4
May	120 min	S2	21	PI	5	3	0.6
May	120 min	S2	22	PI	5	2	0.4
May	120 min	S2	23	PE	5	4	0.8
May	120 min	S2	24	PE	5	2	0.4
May	120 min	S2	25	PE	5	4	0.8
May	120 min	S2	26	PE	5	2	0.4
May	120 min	S2	27	PI	5	4	0.8
May	120 min	S2	28	PI	5	3	0.6
May	120 min	S2	29	PE	5	2	0.4
May	120 min	S2	30	PI	5	2	0.4
June	15 min	IN	31	PI	5	0	0
June	15 min	IN	32	PI	5	0	0
June	15 min	IN	33	PI	5	0	0
June	15 min	IN	34	PI	5	0	0
June	15 min	IN	35	PI	5	0	0
June	15 min	IN	36	PE	5	0	0
June	15 min	IN	37	PE	5	0	0
June	15 min	IN	38	PE	5	0	0
June	15 min	IN	39	PE	5	0	0
June	15 min	IN	40	PE	5	0	0
June	15 min	S1	41	PI	5	0	0
June	15 min	S1	42	PE	5	0	0
June	15 min	S1	43	PI	5	0	0
June	15 min	S1	44	PE	5	0	0
June	15 min	S1	45	PI	5	0	0
June	15 min	S1	46	PI	5	0	0
June	15 min	S1	47	PE	5	0	0
June	15 min	S1	48	PI	5	0	0
June	15 min	S1	49	PE	5	0	0
June	15 min	S1	50	PE	5	0	0
June	15 min	S2	51	PE	5	0	0
June	15 min	S2	52	PI	5	0	0
June	15 min	S2	53	PE	5	0	0
June	15 min	S2	54	PE	5	0	0
June	15 min	S2	55	PI	5	0	0
June	15 min	S2	56	PI	5	0	0
June	15 min	S2	57	PE	5	0	0
June	15 min	S2	58	PI	5	0	0
June	15 min	S2	59	PE	5	0	0
June	15 min	S2	60	PI	5	0	0
June	30 min	IN	31	PI	5	0	0
June	30 min	IN	32	PI	5	0	0
June	30 min	IN	33	PI	5	0	0
June	30 min	IN	34	PI	5	0	0
June	30 min	IN	35	PI	5	0	0
June	30 min	IN	36	PE	5	0	0
June	30 min	IN	37	PE	5	0	0
June	30 min	IN	38	PE	5	0	0
June	30 min	IN	39	PE	5	0	0
June	30 min	IN	40	PE	5	0	0
June	30 min	S1	41	PI	5	0	0
June	30 min	S1	42	PE	5	0	0
June	30 min	S1	43	PI	5	0	0
June	30 min	S1	44	PE	5	0	0
June	30 min	S1	45	PI	5	0	0
June	30 min	S1	46	PI	5	0	0
June	30 min	S1	47	PE	5	0	0
June	30 min	S1	48	PI	5	0	0
June	30 min	S1	49	PE	5	0	0
June	30 min	S1	50	PE	5	0	0
June	30 min	S2	51	PE	5	0	0
June	30 min	S2	52	PI	5	0	0
June	30 min	S2	53	PE	5	0	0
June	30 min	S2	54	PE	5	0	0
June	30 min	S2	55	PI	5	0	0
June	30 min	S2	56	PI	5	0	0
June	30 min	S2	57	PE	5	0	0
June	30 min	S2	58	PI	5	0	0
June	30 min	S2	59	PE	5	0	0
June	30 min	S2	60	PI	5	0	0
June	45 min	IN	31	PI	5	0	0
June	45 min	IN	32	PI	5	0	0
June	45 min	IN	33	PI	5	0	0
June	45 min	IN	34	PI	5	0	0
June	45 min	IN	35	PI	5	0	0
June	45 min	IN	36	PE	5	0	0
June	45 min	IN	37	PE	5	0	0
June	45 min	IN	38	PE	5	0	0
June	45 min	IN	39	PE	5	0	0
June	45 min	IN	40	PE	5	0	0
June	45 min	S1	41	PI	5	0	0
June	45 min	S1	42	PE	5	0	0
June	45 min	S1	43	PI	5	0	0
June	45 min	S1	44	PE	5	0	0
June	45 min	S1	45	PI	5	0	0
June	45 min	S1	46	PI	5	0	0
June	45 min	S1	47	PE	5	0	0
June	45 min	S1	48	PI	5	0	0
June	45 min	S1	49	PE	5	0	0
June	45 min	S1	50	PE	5	0	0
June	45 min	S2	51	PE	5	0	0
June	45 min	S2	52	PI	5	0	0
June	45 min	S2	53	PE	5	0	0
June	45 min	S2	54	PE	5	0	0
June	45 min	S2	55	PI	5	0	0
June	45 min	S2	56	PI	5	0	0
June	45 min	S2	57	PE	5	0	0
June	45 min	S2	58	PI	5	0	0
June	45 min	S2	59	PE	5	0	0
June	45 min	S2	60	PI	5	0	0
June	60 min	IN	31	PI	5	0	0
June	60 min	IN	32	PI	5	0	0
June	60 min	IN	33	PI	5	0	0
June	60 min	IN	34	PI	5	0	0
June	60 min	IN	35	PI	5	0	0
June	60 min	IN	36	PE	5	0	0
June	60 min	IN	37	PE	5	0	0
June	60 min	IN	38	PE	5	0	0
June	60 min	IN	39	PE	5	0	0
June	60 min	IN	40	PE	5	0	0
June	60 min	S1	41	PI	5	0	0
June	60 min	S1	42	PE	5	0	0
June	60 min	S1	43	PI	5	0	0
June	60 min	S1	44	PE	5	0	0
June	60 min	S1	45	PI	5	0	0
June	60 min	S1	46	PI	5	0	0
June	60 min	S1	47	PE	5	0	0
June	60 min	S1	48	PI	5	0	0
June	60 min	S1	49	PE	5	0	0
June	60 min	S1	50	PE	5	0	0
June	60 min	S2	51	PE	5	0	0
June	60 min	S2	52	PI	5	0	0
June	60 min	S2	53	PE	5	0	0
June	60 min	S2	54	PE	5	0	0
June	60 min	S2	55	PI	5	0	0
June	60 min	S2	56	PI	5	0	0
June	60 min	S2	57	PE	5	0	0
June	60 min	S2	58	PI	5	0	0
June	60 min	S2	59	PE	5	0	0
June	60 min	S2	60	PI	5	0	0
June	75 min	IN	31	PI	5	0	0
June	75 min	IN	32	PI	5	0	0
June	75 min	IN	33	PI	5	0	0
June	75 min	IN	34	PI	5	0	0
June	75 min	IN	35	PI	5	0	0
June	75 min	IN	36	PE	5	0	0
June	75 min	IN	37	PE	5	0	0
June	75 min	IN	38	PE	5	0	0
June	75 min	IN	39	PE	5	0	0
June	75 min	IN	40	PE	5	0	0
June	75 min	S1	41	PI	5	0	0
June	75 min	S1	42	PE	5	0	0
June	75 min	S1	43	PI	5	0	0
June	75 min	S1	44	PE	5	0	0
June	75 min	S1	45	PI	5	0	0
June	75 min	S1	46	PI	5	0	0
June	75 min	S1	47	PE	5	0	0
June	75 min	S1	48	PI	5	0	0
June	75 min	S1	49	PE	5	0	0
June	75 min	S1	50	PE	5	0	0
June	75 min	S2	51	PE	5	0	0
June	75 min	S2	52	PI	5	0	0
June	75 min	S2	53	PE	5	0	0
June	75 min	S2	54	PE	5	0	0
June	75 min	S2	55	PI	5	0	0
June	75 min	S2	56	PI	5	0	0
June	75 min	S2	57	PE	5	1	0.2
June	75 min	S2	58	PI	5	1	0.2
June	75 min	S2	59	PE	5	0	0
June	75 min	S2	60	PI	5	0	0
June	90 min	IN	31	PI	5	0	0
June	90 min	IN	32	PI	5	0	0
June	90 min	IN	33	PI	5	0	0
June	90 min	IN	34	PI	5	0	0
June	90 min	IN	35	PI	5	0	0
June	90 min	IN	36	PE	5	0	0
June	90 min	IN	37	PE	5	0	0
June	90 min	IN	38	PE	5	0	0
June	90 min	IN	39	PE	5	0	0
June	90 min	IN	40	PE	5	0	0
June	90 min	S1	41	PI	5	0	0
June	90 min	S1	42	PE	5	0	0
June	90 min	S1	43	PI	5	0	0
June	90 min	S1	44	PE	5	0	0
June	90 min	S1	45	PI	5	0	0
June	90 min	S1	46	PI	5	0	0
June	90 min	S1	47	PE	5	0	0
June	90 min	S1	48	PI	5	0	0
June	90 min	S1	49	PE	5	0	0
June	90 min	S1	50	PE	5	0	0
June	90 min	S2	51	PE	5	1	0.2
June	90 min	S2	52	PI	5	0	0
June	90 min	S2	53	PE	5	0	0
June	90 min	S2	54	PE	5	0	0
June	90 min	S2	55	PI	5	0	0
June	90 min	S2	56	PI	5	0	0
June	90 min	S2	57	PE	5	1	0.2
June	90 min	S2	58	PI	5	0	0
June	90 min	S2	59	PE	5	0	0
June	90 min	S2	60	PI	5	0	0
June	105 min	IN	31	PI	5	0	0
June	105 min	IN	32	PI	5	0	0
June	105 min	IN	33	PI	5	0	0
June	105 min	IN	34	PI	5	0	0
June	105 min	IN	35	PI	5	0	0
June	105 min	IN	36	PE	5	0	0
June	105 min	IN	37	PE	5	0	0
June	105 min	IN	38	PE	5	0	0
June	105 min	IN	39	PE	5	0	0
June	105 min	IN	40	PE	5	0	0
June	105 min	S1	41	PI	5	0	0
June	105 min	S1	42	PE	5	0	0
June	105 min	S1	43	PI	5	0	0
June	105 min	S1	44	PE	5	0	0
June	105 min	S1	45	PI	5	0	0
June	105 min	S1	46	PI	5	0	0
June	105 min	S1	47	PE	5	0	0
June	105 min	S1	48	PI	5	0	0
June	105 min	S1	49	PE	5	0	0
June	105 min	S1	50	PE	5	0	0
June	105 min	S2	51	PE	5	1	0.2
June	105 min	S2	52	PI	5	0	0
June	105 min	S2	53	PE	5	0	0
June	105 min	S2	54	PE	5	0	0
June	105 min	S2	55	PI	5	0	0
June	105 min	S2	56	PI	5	0	0
June	105 min	S2	57	PE	5	1	0.2
June	105 min	S2	58	PI	5	0	0
June	105 min	S2	59	PE	5	0	0
June	105 min	S2	60	PI	5	0	0
June	120 min	IN	31	PI	5	0	0
June	120 min	IN	32	PI	5	0	0
June	120 min	IN	33	PI	5	0	0
June	120 min	IN	34	PI	5	0	0
June	120 min	IN	35	PI	5	0	0
June	120 min	IN	36	PE	5	0	0
June	120 min	IN	37	PE	5	0	0
June	120 min	IN	38	PE	5	0	0
June	120 min	IN	39	PE	5	0	0
June	120 min	IN	40	PE	5	0	0
June	120 min	S1	41	PI	5	0	0
June	120 min	S1	42	PE	5	0	0
June	120 min	S1	43	PI	5	0	0
June	120 min	S1	44	PE	5	0	0
June	120 min	S1	45	PI	5	0	0
June	120 min	S1	46	PI	5	0	0
June	120 min	S1	47	PE	5	0	0
June	120 min	S1	48	PI	5	0	0
June	120 min	S1	49	PE	5	0	0
June	120 min	S1	50	PE	5	0	0
June	120 min	S2	51	PE	5	1	0.2
June	120 min	S2	52	PI	5	0	0
June	120 min	S2	53	PE	5	0	0
June	120 min	S2	54	PE	5	0	0
June	120 min	S2	55	PI	5	1	0.2
June	120 min	S2	56	PI	5	0	0
June	120 min	S2	57	PE	5	1	0.2
June	120 min	S2	58	PI	5	0	0
June	120 min	S2	59	PE	5	0	0
June	120 min	S2	60	PI	5	0	0
July	15 min	IN	61	PE	5	0	0
July	15 min	IN	62	PI	5	0	0
July	15 min	IN	63	PI	5	0	0
July	15 min	IN	64	PI	5	0	0
July	15 min	IN	65	PI	5	0	0
July	15 min	IN	66	PI	5	0	0
July	15 min	IN	67	PE	5	0	0
July	15 min	IN	68	PE	5	0	0
July	15 min	IN	69	PE	5	0	0
July	15 min	IN	70	PE	5	0	0
July	15 min	S1	71	PE	5	0	0
July	15 min	S1	72	PE	5	0	0
July	15 min	S1	73	PI	5	0	0
July	15 min	S1	74	PE	5	0	0
July	15 min	S1	75	PI	5	0	0
July	15 min	S1	76	PI	5	0	0
July	15 min	S1	77	PE	5	0	0
July	15 min	S1	78	PI	5	0	0
July	15 min	S1	79	PI	5	0	0
July	15 min	S1	80	PE	5	0	0
July	15 min	S2	81	PE	5	0	0
July	15 min	S2	82	PI	5	0	0
July	15 min	S2	83	PE	5	0	0
July	15 min	S2	84	PI	5	0	0
July	15 min	S2	85	PI	5	0	0
July	15 min	S2	86	PE	5	0	0
July	15 min	S2	87	PI	5	0	0
July	15 min	S2	88	PE	5	0	0
July	15 min	S2	89	PI	5	0	0
July	15 min	S2	90	PE	5	0	0
July	30 min	IN	61	PE	5	0	0
July	30 min	IN	62	PI	5	0	0
July	30 min	IN	63	PI	5	0	0
July	30 min	IN	64	PI	5	0	0
July	30 min	IN	65	PI	5	0	0
July	30 min	IN	66	PI	5	0	0
July	30 min	IN	67	PE	5	0	0
July	30 min	IN	68	PE	5	0	0
July	30 min	IN	69	PE	5	0	0
July	30 min	IN	70	PE	5	0	0
July	30 min	S1	71	PE	5	0	0
July	30 min	S1	72	PE	5	0	0
July	30 min	S1	73	PI	5	0	0
July	30 min	S1	74	PE	5	0	0
July	30 min	S1	75	PI	5	0	0
July	30 min	S1	76	PI	5	0	0
July	30 min	S1	77	PE	5	0	0
July	30 min	S1	78	PI	5	0	0
July	30 min	S1	79	PI	5	0	0
July	30 min	S1	80	PE	5	0	0
July	30 min	S2	81	PE	5	2	0.4
July	30 min	S2	82	PI	5	0	0
July	30 min	S2	83	PE	5	0	0
July	30 min	S2	84	PI	5	0	0
July	30 min	S2	85	PI	5	0	0
July	30 min	S2	86	PE	5	1	0.2
July	30 min	S2	87	PI	5	0	0
July	30 min	S2	88	PE	5	0	0
July	30 min	S2	89	PI	5	0	0
July	30 min	S2	90	PE	5	0	0
July	45 min	IN	61	PE	5	0	0
July	45 min	IN	62	PI	5	0	0
July	45 min	IN	63	PI	5	0	0
July	45 min	IN	64	PI	5	0	0
July	45 min	IN	65	PI	5	0	0
July	45 min	IN	66	PI	5	0	0
July	45 min	IN	67	PE	5	0	0
July	45 min	IN	68	PE	5	0	0
July	45 min	IN	69	PE	5	0	0
July	45 min	IN	70	PE	5	0	0
July	45 min	S1	71	PE	5	0	0
July	45 min	S1	72	PE	5	3	0.6
July	45 min	S1	73	PI	5	3	0.6
July	45 min	S1	74	PE	5	0	0
July	45 min	S1	75	PI	5	1	0.2
July	45 min	S1	76	PI	5	0	0
July	45 min	S1	77	PE	5	0	0
July	45 min	S1	78	PI	5	0	0
July	45 min	S1	79	PI	5	1	0.2
July	45 min	S1	80	PE	5	1	0.2
July	45 min	S2	81	PE	5	3	0.6
July	45 min	S2	82	PI	5	0	0
July	45 min	S2	83	PE	5	0	0
July	45 min	S2	84	PI	5	1	0.2
July	45 min	S2	85	PI	5	2	0.4
July	45 min	S2	86	PE	5	3	0.6
July	45 min	S2	87	PI	5	0	0
July	45 min	S2	88	PE	5	1	0.2
July	45 min	S2	89	PI	5	3	0.6
July	45 min	S2	90	PE	5	0	0
July	60 min	IN	61	PE	5	0	0
July	60 min	IN	62	PI	5	0	0
July	60 min	IN	63	PI	5	0	0
July	60 min	IN	64	PI	5	0	0
July	60 min	IN	65	PI	5	0	0
July	60 min	IN	66	PI	5	0	0
July	60 min	IN	67	PE	5	0	0
July	60 min	IN	68	PE	5	0	0
July	60 min	IN	69	PE	5	0	0
July	60 min	IN	70	PE	5	0	0
July	60 min	S1	71	PE	5	1	0.2
July	60 min	S1	72	PE	5	4	0.8
July	60 min	S1	73	PI	5	3	0.6
July	60 min	S1	74	PE	5	1	0.2
July	60 min	S1	75	PI	5	2	0.4
July	60 min	S1	76	PI	5	0	0
July	60 min	S1	77	PE	5	2	0.4
July	60 min	S1	78	PI	5	2	0.4
July	60 min	S1	79	PI	5	1	0.2
July	60 min	S1	80	PE	5	1	0.2
July	60 min	S2	81	PE	5	3	0.6
July	60 min	S2	82	PI	5	3	0.6
July	60 min	S2	83	PE	5	0	0
July	60 min	S2	84	PI	5	1	0.2
July	60 min	S2	85	PI	5	2	0.4
July	60 min	S2	86	PE	5	3	0.6
July	60 min	S2	87	PI	5	1	0.2
July	60 min	S2	88	PE	5	2	0.4
July	60 min	S2	89	PI	5	3	0.6
July	60 min	S2	90	PE	5	2	0.4
July	75 min	IN	61	PE	5	0	0
July	75 min	IN	62	PI	5	0	0
July	75 min	IN	63	PI	5	0	0
July	75 min	IN	64	PI	5	0	0
July	75 min	IN	65	PI	5	0	0
July	75 min	IN	66	PI	5	0	0
July	75 min	IN	67	PE	5	0	0
July	75 min	IN	68	PE	5	0	0
July	75 min	IN	69	PE	5	0	0
July	75 min	IN	70	PE	5	0	0
July	75 min	S1	71	PE	5	1	0.2
July	75 min	S1	72	PE	5	4	0.8
July	75 min	S1	73	PI	5	3	0.6
July	75 min	S1	74	PE	5	2	0.4
July	75 min	S1	75	PI	5	2	0.4
July	75 min	S1	76	PI	5	0	0
July	75 min	S1	77	PE	5	4	0.8
July	75 min	S1	78	PI	5	2	0.4
July	75 min	S1	79	PI	5	1	0.2
July	75 min	S1	80	PE	5	1	0.2
July	75 min	S2	81	PE	5	3	0.6
July	75 min	S2	82	PI	5	4	0.8
July	75 min	S2	83	PE	5	0	0
July	75 min	S2	84	PI	5	1	0.2
July	75 min	S2	85	PI	5	2	0.4
July	75 min	S2	86	PE	5	3	0.6
July	75 min	S2	87	PI	5	1	0.2
July	75 min	S2	88	PE	5	2	0.4
July	75 min	S2	89	PI	5	3	0.6
July	75 min	S2	90	PE	5	2	0.4
July	90 min	IN	61	PE	5	0	0
July	90 min	IN	62	PI	5	0	0
July	90 min	IN	63	PI	5	0	0
July	90 min	IN	64	PI	5	0	0
July	90 min	IN	65	PI	5	0	0
July	90 min	IN	66	PI	5	0	0
July	90 min	IN	67	PE	5	0	0
July	90 min	IN	68	PE	5	0	0
July	90 min	IN	69	PE	5	0	0
July	90 min	IN	70	PE	5	0	0
July	90 min	S1	71	PE	5	1	0.2
July	90 min	S1	72	PE	5	4	0.8
July	90 min	S1	73	PI	5	3	0.6
July	90 min	S1	74	PE	5	2	0.4
July	90 min	S1	75	PI	5	2	0.4
July	90 min	S1	76	PI	5	1	0.2
July	90 min	S1	77	PE	5	4	0.8
July	90 min	S1	78	PI	5	2	0.4
July	90 min	S1	79	PI	5	1	0.2
July	90 min	S1	80	PE	5	2	0.4
July	90 min	S2	81	PE	5	5	1
July	90 min	S2	82	PI	5	4	0.8
July	90 min	S2	83	PE	5	0	0
July	90 min	S2	84	PI	5	1	0.2
July	90 min	S2	85	PI	5	2	0.4
July	90 min	S2	86	PE	5	3	0.6
July	90 min	S2	87	PI	5	2	0.4
July	90 min	S2	88	PE	5	2	0.4
July	90 min	S2	89	PI	5	3	0.6
July	90 min	S2	90	PE	5	3	0.6
July	105 min	IN	61	PE	5	0	0
July	105 min	IN	62	PI	5	0	0
July	105 min	IN	63	PI	5	0	0
July	105 min	IN	64	PI	5	0	0
July	105 min	IN	65	PI	5	0	0
July	105 min	IN	66	PI	5	0	0
July	105 min	IN	67	PE	5	0	0
July	105 min	IN	68	PE	5	0	0
July	105 min	IN	69	PE	5	0	0
July	105 min	IN	70	PE	5	0	0
July	105 min	S1	71	PE	5	1	0.2
July	105 min	S1	72	PE	5	4	0.8
July	105 min	S1	73	PI	5	3	0.6
July	105 min	S1	74	PE	5	3	0.6
July	105 min	S1	75	PI	5	2	0.4
July	105 min	S1	76	PI	5	1	0.2
July	105 min	S1	77	PE	5	4	0.8
July	105 min	S1	78	PI	5	2	0.4
July	105 min	S1	79	PI	5	1	0.2
July	105 min	S1	80	PE	5	2	0.4
July	105 min	S2	81	PE	5	5	1
July	105 min	S2	82	PI	5	5	1
July	105 min	S2	83	PE	5	2	0.4
July	105 min	S2	84	PI	5	1	0.2
July	105 min	S2	85	PI	5	3	0.6
July	105 min	S2	86	PE	5	3	0.6
July	105 min	S2	87	PI	5	2	0.4
July	105 min	S2	88	PE	5	2	0.4
July	105 min	S2	89	PI	5	3	0.6
July	105 min	S2	90	PE	5	3	0.6
July	120 min	IN	61	PE	5	0	0
July	120 min	IN	62	PI	5	0	0
July	120 min	IN	63	PI	5	0	0
July	120 min	IN	64	PI	5	0	0
July	120 min	IN	65	PI	5	0	0
July	120 min	IN	66	PI	5	0	0
July	120 min	IN	67	PE	5	0	0
July	120 min	IN	68	PE	5	0	0
July	120 min	IN	69	PE	5	0	0
July	120 min	IN	70	PE	5	0	0
July	120 min	S1	71	PE	5	1	0.2
July	120 min	S1	72	PE	5	4	0.8
July	120 min	S1	73	PI	5	3	0.6
July	120 min	S1	74	PE	5	3	0.6
July	120 min	S1	75	PI	5	2	0.4
July	120 min	S1	76	PI	5	1	0.2
July	120 min	S1	77	PE	5	4	0.8
July	120 min	S1	78	PI	5	2	0.4
July	120 min	S1	79	PI	5	1	0.2
July	120 min	S1	80	PE	5	2	0.4
July	120 min	S2	81	PE	5	5	1
July	120 min	S2	82	PI	5	5	1
July	120 min	S2	83	PE	5	2	0.4
July	120 min	S2	84	PI	5	1	0.2
July	120 min	S2	85	PI	5	3	0.6
July	120 min	S2	86	PE	5	3	0.6
July	120 min	S2	87	PI	5	2	0.4
July	120 min	S2	88	PE	5	2	0.4
July	120 min	S2	89	PI	5	3	0.6
July	120 min	S2	90	PE	5	4	0.8
Aug	15 min	IN	91	PI	5	0	0
Aug	15 min	IN	92	PI	5	0	0
Aug	15 min	IN	93	PE	5	0	0
Aug	15 min	IN	94	PE	5	0	0
Aug	15 min	IN	95	PI	5	0	0
Aug	15 min	IN	96	PE	5	0	0
Aug	15 min	IN	97	PI	5	0	0
Aug	15 min	IN	98	PE	5	0	0
Aug	15 min	IN	99	PI	5	0	0
Aug	15 min	IN	100	PE	5	0	0
Aug	15 min	S1	101	PE	5	0	0
Aug	15 min	S1	102	PI	5	0	0
Aug	15 min	S1	103	PE	5	0	0
Aug	15 min	S1	104	PI	5	0	0
Aug	15 min	S1	105	PI	5	0	0
Aug	15 min	S1	106	PE	5	0	0
Aug	15 min	S1	107	PE	5	0	0
Aug	15 min	S1	108	PI	5	0	0
Aug	15 min	S1	109	PE	5	0	0
Aug	15 min	S1	110	PI	5	0	0
Aug	15 min	S2	111	PI	5	0	0
Aug	15 min	S2	112	PE	5	0	0
Aug	15 min	S2	113	PI	5	0	0
Aug	15 min	S2	114	PE	5	0	0
Aug	15 min	S2	115	PI	5	0	0
Aug	15 min	S2	116	PE	5	0	0
Aug	15 min	S2	117	PE	5	0	0
Aug	15 min	S2	118	PI	5	0	0
Aug	15 min	S2	119	PI	5	0	0
Aug	15 min	S2	120	PE	5	0	0
Aug	30 min	IN	91	PI	5	0	0
Aug	30 min	IN	92	PI	5	0	0
Aug	30 min	IN	93	PE	5	0	0
Aug	30 min	IN	94	PE	5	0	0
Aug	30 min	IN	95	PI	5	0	0
Aug	30 min	IN	96	PE	5	0	0
Aug	30 min	IN	97	PI	5	0	0
Aug	30 min	IN	98	PE	5	0	0
Aug	30 min	IN	99	PI	5	0	0
Aug	30 min	IN	100	PE	5	0	0
Aug	30 min	S1	101	PE	5	0	0
Aug	30 min	S1	102	PI	5	0	0
Aug	30 min	S1	103	PE	5	0	0
Aug	30 min	S1	104	PI	5	0	0
Aug	30 min	S1	105	PI	5	0	0
Aug	30 min	S1	106	PE	5	0	0
Aug	30 min	S1	107	PE	5	0	0
Aug	30 min	S1	108	PI	5	0	0
Aug	30 min	S1	109	PE	5	0	0
Aug	30 min	S1	110	PI	5	0	0
Aug	30 min	S2	111	PI	5	0	0
Aug	30 min	S2	112	PE	5	0	0
Aug	30 min	S2	113	PI	5	0	0
Aug	30 min	S2	114	PE	5	0	0
Aug	30 min	S2	115	PI	5	0	0
Aug	30 min	S2	116	PE	5	0	0
Aug	30 min	S2	117	PE	5	0	0
Aug	30 min	S2	118	PI	5	0	0
Aug	30 min	S2	119	PI	5	0	0
Aug	30 min	S2	120	PE	5	0	0
Aug	45 min	IN	91	PI	5	0	0
Aug	45 min	IN	92	PI	5	0	0
Aug	45 min	IN	93	PE	5	0	0
Aug	45 min	IN	94	PE	5	0	0
Aug	45 min	IN	95	PI	5	0	0
Aug	45 min	IN	96	PE	5	0	0
Aug	45 min	IN	97	PI	5	0	0
Aug	45 min	IN	98	PE	5	0	0
Aug	45 min	IN	99	PI	5	0	0
Aug	45 min	IN	100	PE	5	0	0
Aug	45 min	S1	101	PE	5	1	0.2
Aug	45 min	S1	102	PI	5	1	0.2
Aug	45 min	S1	103	PE	5	0	0
Aug	45 min	S1	104	PI	5	0	0
Aug	45 min	S1	105	PI	5	0	0
Aug	45 min	S1	106	PE	5	0	0
Aug	45 min	S1	107	PE	5	0	0
Aug	45 min	S1	108	PI	5	0	0
Aug	45 min	S1	109	PE	5	0	0
Aug	45 min	S1	110	PI	5	0	0
Aug	45 min	S2	111	PI	5	0	0
Aug	45 min	S2	112	PE	5	1	0.2
Aug	45 min	S2	113	PI	5	0	0
Aug	45 min	S2	114	PE	5	1	0.2
Aug	45 min	S2	115	PI	5	0	0
Aug	45 min	S2	116	PE	5	0	0
Aug	45 min	S2	117	PE	5	0	0
Aug	45 min	S2	118	PI	5	1	0.2
Aug	45 min	S2	119	PI	5	0	0
Aug	45 min	S2	120	PE	5	0	0
Aug	60 min	IN	91	PI	5	0	0
Aug	60 min	IN	92	PI	5	0	0
Aug	60 min	IN	93	PE	5	0	0
Aug	60 min	IN	94	PE	5	0	0
Aug	60 min	IN	95	PI	5	0	0
Aug	60 min	IN	96	PE	5	0	0
Aug	60 min	IN	97	PI	5	0	0
Aug	60 min	IN	98	PE	5	0	0
Aug	60 min	IN	99	PI	5	0	0
Aug	60 min	IN	100	PE	5	0	0
Aug	60 min	S1	101	PE	5	1	0.2
Aug	60 min	S1	102	PI	5	1	0.2
Aug	60 min	S1	103	PE	5	0	0
Aug	60 min	S1	104	PI	5	0	0
Aug	60 min	S1	105	PI	5	0	0
Aug	60 min	S1	106	PE	5	2	0.4
Aug	60 min	S1	107	PE	5	0	0
Aug	60 min	S1	108	PI	5	1	0.2
Aug	60 min	S1	109	PE	5	1	0.2
Aug	60 min	S1	110	PI	5	1	0.2
Aug	60 min	S2	111	PI	5	0	0
Aug	60 min	S2	112	PE	5	1	0.2
Aug	60 min	S2	113	PI	5	2	0.4
Aug	60 min	S2	114	PE	5	1	0.2
Aug	60 min	S2	115	PI	5	0	0
Aug	60 min	S2	116	PE	5	2	0.4
Aug	60 min	S2	117	PE	5	3	0.6
Aug	60 min	S2	118	PI	5	1	0.2
Aug	60 min	S2	119	PI	5	0	0
Aug	60 min	S2	120	PE	5	3	0.6
Aug	75 min	IN	91	PI	5	0	0
Aug	75 min	IN	92	PI	5	0	0
Aug	75 min	IN	93	PE	5	0	0
Aug	75 min	IN	94	PE	5	0	0
Aug	75 min	IN	95	PI	5	0	0
Aug	75 min	IN	96	PE	5	0	0
Aug	75 min	IN	97	PI	5	0	0
Aug	75 min	IN	98	PE	5	0	0
Aug	75 min	IN	99	PI	5	0	0
Aug	75 min	IN	100	PE	5	0	0
Aug	75 min	S1	101	PE	5	1	0.2
Aug	75 min	S1	102	PI	5	2	0.4
Aug	75 min	S1	103	PE	5	1	0.2
Aug	75 min	S1	104	PI	5	2	0.4
Aug	75 min	S1	105	PI	5	3	0.6
Aug	75 min	S1	106	PE	5	2	0.4
Aug	75 min	S1	107	PE	5	0	0
Aug	75 min	S1	108	PI	5	2	0.4
Aug	75 min	S1	109	PE	5	1	0.2
Aug	75 min	S1	110	PI	5	1	0.2
Aug	75 min	S2	111	PI	5	1	0.2
Aug	75 min	S2	112	PE	5	1	0.2
Aug	75 min	S2	113	PI	5	3	0.6
Aug	75 min	S2	114	PE	5	3	0.6
Aug	75 min	S2	115	PI	5	2	0.4
Aug	75 min	S2	116	PE	5	3	0.6
Aug	75 min	S2	117	PE	5	0	0
Aug	75 min	S2	118	PI	5	2	0.4
Aug	75 min	S2	119	PI	5	1	0.2
Aug	75 min	S2	120	PE	5	2	0.4
Aug	90 min	IN	91	PI	5	0	0
Aug	90 min	IN	92	PI	5	0	0
Aug	90 min	IN	93	PE	5	0	0
Aug	90 min	IN	94	PE	5	0	0
Aug	90 min	IN	95	PI	5	0	0
Aug	90 min	IN	96	PE	5	0	0
Aug	90 min	IN	97	PI	5	0	0
Aug	90 min	IN	98	PE	5	0	0
Aug	90 min	IN	99	PI	5	0	0
Aug	90 min	IN	100	PE	5	0	0
Aug	90 min	S1	101	PE	5	3	0.6
Aug	90 min	S1	102	PI	5	2	0.4
Aug	90 min	S1	103	PE	5	2	0.4
Aug	90 min	S1	104	PI	5	2	0.4
Aug	90 min	S1	105	PI	5	4	0.8
Aug	90 min	S1	106	PE	5	3	0.6
Aug	90 min	S1	107	PE	5	0	0
Aug	90 min	S1	108	PI	5	4	0.8
Aug	90 min	S1	109	PE	5	1	0.2
Aug	90 min	S1	110	PI	5	1	0.2
Aug	90 min	S2	111	PI	5	1	0.2
Aug	90 min	S2	112	PE	5	2	0.4
Aug	90 min	S2	113	PI	5	2	0.4
Aug	90 min	S2	114	PE	5	3	0.6
Aug	90 min	S2	115	PI	5	3	0.6
Aug	90 min	S2	116	PE	5	3	0.6
Aug	90 min	S2	117	PE	5	3	0.6
Aug	90 min	S2	118	PI	5	3	0.6
Aug	90 min	S2	119	PI	5	2	0.4
Aug	90 min	S2	120	PE	5	4	0.8
Aug	105 min	IN	91	PI	5	0	0
Aug	105 min	IN	92	PI	5	0	0
Aug	105 min	IN	93	PE	5	0	0
Aug	105 min	IN	94	PE	5	0	0
Aug	105 min	IN	95	PI	5	0	0
Aug	105 min	IN	96	PE	5	0	0
Aug	105 min	IN	97	PI	5	0	0
Aug	105 min	IN	98	PE	5	0	0
Aug	105 min	IN	99	PI	5	0	0
Aug	105 min	IN	100	PE	5	0	0
Aug	105 min	S1	101	PE	5	2	0.4
Aug	105 min	S1	102	PI	5	2	0.4
Aug	105 min	S1	103	PE	5	2	0.4
Aug	105 min	S1	104	PI	5	2	0.4
Aug	105 min	S1	105	PI	5	4	0.8
Aug	105 min	S1	106	PE	5	4	0.8
Aug	105 min	S1	107	PE	5	3	0.6
Aug	105 min	S1	108	PI	5	4	0.8
Aug	105 min	S1	109	PE	5	2	0.4
Aug	105 min	S1	110	PI	5	2	0.4
Aug	105 min	S2	111	PI	5	1	0.2
Aug	105 min	S2	112	PE	5	2	0.4
Aug	105 min	S2	113	PI	5	2	0.4
Aug	105 min	S2	114	PE	5	3	0.6
Aug	105 min	S2	115	PI	5	4	0.8
Aug	105 min	S2	116	PE	5	3	0.6
Aug	105 min	S2	117	PE	5	3	0.6
Aug	105 min	S2	118	PI	5	3	0.6
Aug	105 min	S2	119	PI	5	2	0.4
Aug	105 min	S2	120	PE	5	4	0.8
Aug	120 min	IN	91	PI	5	0	0
Aug	120 min	IN	92	PI	5	0	0
Aug	120 min	IN	93	PE	5	0	0
Aug	120 min	IN	94	PE	5	0	0
Aug	120 min	IN	95	PI	5	0	0
Aug	120 min	IN	96	PE	5	0	0
Aug	120 min	IN	97	PI	5	0	0
Aug	120 min	IN	98	PE	5	0	0
Aug	120 min	IN	99	PI	5	0	0
Aug	120 min	IN	100	PE	5	0	0
Aug	120 min	S1	101	PE	5	3	0.6
Aug	120 min	S1	102	PI	5	4	0.8
Aug	120 min	S1	103	PE	5	2	0.4
Aug	120 min	S1	104	PI	5	3	0.6
Aug	120 min	S1	105	PI	5	5	1
Aug	120 min	S1	106	PE	5	4	0.8
Aug	120 min	S1	107	PE	5	4	0.8
Aug	120 min	S1	108	PI	5	4	0.8
Aug	120 min	S1	109	PE	5	2	0.4
Aug	120 min	S1	110	PI	5	2	0.4
Aug	120 min	S2	111	PI	5	2	0.4
Aug	120 min	S2	112	PE	5	2	0.4
Aug	120 min	S2	113	PI	5	2	0.4
Aug	120 min	S2	114	PE	5	3	0.6
Aug	120 min	S2	115	PI	5	5	1
Aug	120 min	S2	116	PE	5	3	0.6
Aug	120 min	S2	117	PE	5	3	0.6
Aug	120 min	S2	118	PI	5	3	0.6
Aug	120 min	S2	119	PI	5	2	0.4
Aug	120 min	S2	120	PE	5	4	0.8
Sept	15 min	IN	121	PI	5	0	0
Sept	15 min	IN	122	PE	5	0	0
Sept	15 min	IN	123	PI	5	0	0
Sept	15 min	IN	124	PE	5	0	0
Sept	15 min	IN	125	PI	5	0	0
Sept	15 min	IN	126	PE	5	0	0
Sept	15 min	IN	127	PE	5	0	0
Sept	15 min	IN	128	PE	5	0	0
Sept	15 min	IN	129	PI	5	0	0
Sept	15 min	IN	130	PI	5	0	0
Sept	15 min	S1	131	PE	5	0	0
Sept	15 min	S1	132	PE	5	0	0
Sept	15 min	S1	133	PI	5	0	0
Sept	15 min	S1	134	PE	5	0	0
Sept	15 min	S1	135	PI	5	0	0
Sept	15 min	S1	136	PE	5	0	0
Sept	15 min	S1	137	PI	5	0	0
Sept	15 min	S1	138	PI	5	0	0
Sept	15 min	S1	139	PE	5	0	0
Sept	15 min	S1	140	PI	5	0	0
Sept	15 min	S2	141	PI	5	0	0
Sept	15 min	S2	142	PI	5	0	0
Sept	15 min	S2	143	PE	5	0	0
Sept	15 min	S2	144	PE	5	1	0.2
Sept	15 min	S2	145	PI	5	0	0
Sept	15 min	S2	146	PE	5	0	0
Sept	15 min	S2	147	PI	5	0	0
Sept	15 min	S2	148	PE	5	0	0
Sept	15 min	S2	149	PE	5	0	0
Sept	15 min	S2	150	PI	5	0	0
Sept	30 min	IN	121	PI	5	0	0
Sept	30 min	IN	122	PE	5	0	0
Sept	30 min	IN	123	PI	5	0	0
Sept	30 min	IN	124	PE	5	0	0
Sept	30 min	IN	125	PI	5	0	0
Sept	30 min	IN	126	PE	5	0	0
Sept	30 min	IN	127	PE	5	0	0
Sept	30 min	IN	128	PE	5	0	0
Sept	30 min	IN	129	PI	5	0	0
Sept	30 min	IN	130	PI	5	0	0
Sept	30 min	S1	131	PE	5	0	0
Sept	30 min	S1	132	PE	5	0	0
Sept	30 min	S1	133	PI	5	0	0
Sept	30 min	S1	134	PE	5	0	0
Sept	30 min	S1	135	PI	5	0	0
Sept	30 min	S1	136	PE	5	0	0
Sept	30 min	S1	137	PI	5	0	0
Sept	30 min	S1	138	PI	5	0	0
Sept	30 min	S1	139	PE	5	0	0
Sept	30 min	S1	140	PI	5	0	0
Sept	30 min	S2	141	PI	5	2	0.4
Sept	30 min	S2	142	PI	5	1	0.2
Sept	30 min	S2	143	PE	5	3	0.6
Sept	30 min	S2	144	PE	5	2	0.4
Sept	30 min	S2	145	PI	5	1	0.2
Sept	30 min	S2	146	PE	5	0	0
Sept	30 min	S2	147	PI	5	0	0
Sept	30 min	S2	148	PE	5	0	0
Sept	30 min	S2	149	PE	5	0	0
Sept	30 min	S2	150	PI	5	1	0.2
Sept	45 min	IN	121	PI	5	0	0
Sept	45 min	IN	122	PE	5	0	0
Sept	45 min	IN	123	PI	5	0	0
Sept	45 min	IN	124	PE	5	0	0
Sept	45 min	IN	125	PI	5	0	0
Sept	45 min	IN	126	PE	5	0	0
Sept	45 min	IN	127	PE	5	0	0
Sept	45 min	IN	128	PE	5	0	0
Sept	45 min	IN	129	PI	5	0	0
Sept	45 min	IN	130	PI	5	0	0
Sept	45 min	S1	131	PE	5	3	0.6
Sept	45 min	S1	132	PE	5	2	0.4
Sept	45 min	S1	133	PI	5	0	0
Sept	45 min	S1	134	PE	5	1	0.2
Sept	45 min	S1	135	PI	5	0	0
Sept	45 min	S1	136	PE	5	0	0
Sept	45 min	S1	137	PI	5	0	0
Sept	45 min	S1	138	PI	5	0	0
Sept	45 min	S1	139	PE	5	0	0
Sept	45 min	S1	140	PI	5	1	0.2
Sept	45 min	S2	141	PI	5	4	0.8
Sept	45 min	S2	142	PI	5	2	0.4
Sept	45 min	S2	143	PE	5	3	0.6
Sept	45 min	S2	144	PE	5	3	0.6
Sept	45 min	S2	145	PI	5	2	0.4
Sept	45 min	S2	146	PE	5	1	0.2
Sept	45 min	S2	147	PI	5	0	0
Sept	45 min	S2	148	PE	5	0	0
Sept	45 min	S2	149	PE	5	2	0.4
Sept	45 min	S2	150	PI	5	4	0.8
Sept	60 min	IN	121	PI	5	0	0
Sept	60 min	IN	122	PE	5	0	0
Sept	60 min	IN	123	PI	5	0	0
Sept	60 min	IN	124	PE	5	0	0
Sept	60 min	IN	125	PI	5	0	0
Sept	60 min	IN	126	PE	5	0	0
Sept	60 min	IN	127	PE	5	0	0
Sept	60 min	IN	128	PE	5	0	0
Sept	60 min	IN	129	PI	5	0	0
Sept	60 min	IN	130	PI	5	0	0
Sept	60 min	S1	131	PE	5	3	0.6
Sept	60 min	S1	132	PE	5	2	0.4
Sept	60 min	S1	133	PI	5	0	0
Sept	60 min	S1	134	PE	5	2	0.4
Sept	60 min	S1	135	PI	5	1	0.2
Sept	60 min	S1	136	PE	5	0	0
Sept	60 min	S1	137	PI	5	1	0.2
Sept	60 min	S1	138	PI	5	0	0
Sept	60 min	S1	139	PE	5	1	0.2
Sept	60 min	S1	140	PI	5	1	0.2
Sept	60 min	S2	141	PI	5	4	0.8
Sept	60 min	S2	142	PI	5	2	0.4
Sept	60 min	S2	143	PE	5	3	0.6
Sept	60 min	S2	144	PE	5	3	0.6
Sept	60 min	S2	145	PI	5	4	0.8
Sept	60 min	S2	146	PE	5	2	0.4
Sept	60 min	S2	147	PI	5	2	0.4
Sept	60 min	S2	148	PE	5	2	0.4
Sept	60 min	S2	149	PE	5	3	0.6
Sept	60 min	S2	150	PI	5	4	0.8
Sept	75 min	IN	121	PI	5	0	0
Sept	75 min	IN	122	PE	5	0	0
Sept	75 min	IN	123	PI	5	0	0
Sept	75 min	IN	124	PE	5	0	0
Sept	75 min	IN	125	PI	5	0	0
Sept	75 min	IN	126	PE	5	0	0
Sept	75 min	IN	127	PE	5	0	0
Sept	75 min	IN	128	PE	5	0	0
Sept	75 min	IN	129	PI	5	0	0
Sept	75 min	IN	130	PI	5	0	0
Sept	75 min	S1	131	PE	5	3	0.6
Sept	75 min	S1	132	PE	5	2	0.4
Sept	75 min	S1	133	PI	5	1	0.2
Sept	75 min	S1	134	PE	5	4	0.8
Sept	75 min	S1	135	PI	5	1	0.2
Sept	75 min	S1	136	PE	5	2	0.4
Sept	75 min	S1	137	PI	5	1	0.2
Sept	75 min	S1	138	PI	5	1	0.2
Sept	75 min	S1	139	PE	5	2	0.4
Sept	75 min	S1	140	PI	5	1	0.2
Sept	75 min	S2	141	PI	5	4	0.8
Sept	75 min	S2	142	PI	5	2	0.4
Sept	75 min	S2	143	PE	5	5	1
Sept	75 min	S2	144	PE	5	4	0.8
Sept	75 min	S2	145	PI	5	4	0.8
Sept	75 min	S2	146	PE	5	3	0.6
Sept	75 min	S2	147	PI	5	2	0.4
Sept	75 min	S2	148	PE	5	2	0.4
Sept	75 min	S2	149	PE	5	4	0.8
Sept	75 min	S2	150	PI	5	5	1
Sept	90 min	IN	121	PI	5	0	0
Sept	90 min	IN	122	PE	5	0	0
Sept	90 min	IN	123	PI	5	0	0
Sept	90 min	IN	124	PE	5	0	0
Sept	90 min	IN	125	PI	5	0	0
Sept	90 min	IN	126	PE	5	0	0
Sept	90 min	IN	127	PE	5	0	0
Sept	90 min	IN	128	PE	5	0	0
Sept	90 min	IN	129	PI	5	0	0
Sept	90 min	IN	130	PI	5	0	0
Sept	90 min	S1	131	PE	5	4	0.8
Sept	90 min	S1	132	PE	5	2	0.4
Sept	90 min	S1	133	PI	5	1	0.2
Sept	90 min	S1	134	PE	5	4	0.8
Sept	90 min	S1	135	PI	5	1	0.2
Sept	90 min	S1	136	PE	5	2	0.4
Sept	90 min	S1	137	PI	5	2	0.4
Sept	90 min	S1	138	PI	5	1	0.2
Sept	90 min	S1	139	PE	5	3	0.6
Sept	90 min	S1	140	PI	5	2	0.4
Sept	90 min	S2	141	PI	5	4	0.8
Sept	90 min	S2	142	PI	5	2	0.4
Sept	90 min	S2	143	PE	5	5	1
Sept	90 min	S2	144	PE	5	4	0.8
Sept	90 min	S2	145	PI	5	4	0.8
Sept	90 min	S2	146	PE	5	5	1
Sept	90 min	S2	147	PI	5	2	0.4
Sept	90 min	S2	148	PE	5	2	0.4
Sept	90 min	S2	149	PE	5	4	0.8
Sept	90 min	S2	150	PI	5	5	1
Sept	105 min	IN	121	PI	5	0	0
Sept	105 min	IN	122	PE	5	0	0
Sept	105 min	IN	123	PI	5	0	0
Sept	105 min	IN	124	PE	5	0	0
Sept	105 min	IN	125	PI	5	0	0
Sept	105 min	IN	126	PE	5	0	0
Sept	105 min	IN	127	PE	5	0	0
Sept	105 min	IN	128	PE	5	0	0
Sept	105 min	IN	129	PI	5	0	0
Sept	105 min	IN	130	PI	5	0	0
Sept	105 min	S1	131	PE	5	4	0.8
Sept	105 min	S1	132	PE	5	2	0.4
Sept	105 min	S1	133	PI	5	1	0.2
Sept	105 min	S1	134	PE	5	4	0.8
Sept	105 min	S1	135	PI	5	2	0.4
Sept	105 min	S1	136	PE	5	2	0.4
Sept	105 min	S1	137	PI	5	2	0.4
Sept	105 min	S1	138	PI	5	1	0.2
Sept	105 min	S1	139	PE	5	4	0.8
Sept	105 min	S1	140	PI	5	2	0.4
Sept	105 min	S2	141	PI	5	4	0.8
Sept	105 min	S2	142	PI	5	3	0.6
Sept	105 min	S2	143	PE	5	5	1
Sept	105 min	S2	144	PE	5	4	0.8
Sept	105 min	S2	145	PI	5	5	1
Sept	105 min	S2	146	PE	5	5	1
Sept	105 min	S2	147	PI	5	3	0.6
Sept	105 min	S2	148	PE	5	3	0.6
Sept	105 min	S2	149	PE	5	4	0.8
Sept	105 min	S2	150	PI	5	5	1
Sept	120 min	IN	121	PI	5	0	0
Sept	120 min	IN	122	PE	5	0	0
Sept	120 min	IN	123	PI	5	0	0
Sept	120 min	IN	124	PE	5	0	0
Sept	120 min	IN	125	PI	5	0	0
Sept	120 min	IN	126	PE	5	0	0
Sept	120 min	IN	127	PE	5	0	0
Sept	120 min	IN	128	PE	5	1	0.2
Sept	120 min	IN	129	PI	5	0	0
Sept	120 min	IN	130	PI	5	0	0
Sept	120 min	S1	131	PE	5	4	0.8
Sept	120 min	S1	132	PE	5	3	0.6
Sept	120 min	S1	133	PI	5	1	0.2
Sept	120 min	S1	134	PE	5	4	0.8
Sept	120 min	S1	135	PI	5	2	0.4
Sept	120 min	S1	136	PE	5	3	0.6
Sept	120 min	S1	137	PI	5	2	0.4
Sept	120 min	S1	138	PI	5	1	0.2
Sept	120 min	S1	139	PE	5	4	0.8
Sept	120 min	S1	140	PI	5	2	0.4
Sept	120 min	S2	141	PI	5	5	1
Sept	120 min	S2	142	PI	5	3	0.6
Sept	120 min	S2	143	PE	5	5	1
Sept	120 min	S2	144	PE	5	4	0.8
Sept	120 min	S2	145	PI	5	5	1
Sept	120 min	S2	146	PE	5	5	1
Sept	120 min	S2	147	PI	5	3	0.6
Sept	120 min	S2	148	PE	5	3	0.6
Sept	120 min	S2	149	PE	5	4	0.8
Sept	120 min	S2	150	PI	5	5	1
